# Supplementary material for: Label-Free LC-MSe in Tissue and Serum Reveals Protein Networks Underlying Differences between Benign and Malignant Serous Ovarian Tumors
Source: PLoS One. 2014 Sep 29;9(9):e108046. doi: 10.1371/journal.pone.0108046 (PMC4180266; doi:10.1371/journal.pone.0108046)
Supplement: Table S1 — List of proteins identified in serum and tissue of ovarian cancer vs. benign patients. List of file names as reported in ProteomeXchange with the corresponding sample annotation in worksheet named ‘Filenames’. List of all the measured samples with a complete list of protein identifications in worksheet named ‘Raw data’ together with separate worksheets containing the filtered data named ‘Serum (filtered)’ and ‘Tissue (filtered)’. Detailed information on the annotation of the proteins and the outcome of the differential expression analysis is provided. (XLS) [file pone.0108046.s001.xls]

## Sheet: Filenames
Table S1 Filenames.
Filename: filename of the raw data file raw uploaded to ProteomeXchange.
SampleID: sample name used in the other worksheets, indicating the patient number and the technical replicate number.
For patients of whom both serum and tissue was used, the same number was used throughout. For example, Serum_BENIGN_1 and Tissue BENIGN_1 refer to the same patient.
Sample Tissue_BENIGN_4_rep3 (Filename 20110721_S34) was not used in the final analyses due to technical problems during the measurement.
Sample Serum_BENIGN_3 was measured three times in triplicate as a pilot experiment. Only _rep7 till _rep9 (filenames starting with 042009) were used for final analyses.
Batch refers to the 2 different batches as stated in Supporting information Text S1.
There were 2 tissue samples from the same patient (Tissue_MALIGNANT_2). Both were measured in triplicate and used for final analyses.
Filename	SampleID	Batch
032009_127_Sprenger_Q1_01	Serum_BENIGN_1_rep1
032009_127_Sprenger_Q1_02	Serum_BENIGN_1_rep2
032009_127_Sprenger_Q1_03	Serum_BENIGN_1_rep3
032309_127_Sprenger_Q2_01	Serum_BENIGN_5_rep1
032309_127_Sprenger_Q2_02	Serum_BENIGN_5_rep2
032309_127_Sprenger_Q2_03	Serum_BENIGN_5_rep3
032409_127_Sprenger_Q3_01	Serum_BENIGN_3_rep1
032409_127_Sprenger_Q3_02	Serum_BENIGN_3_rep2
032409_127_Sprenger_Q3_03	Serum_BENIGN_3_rep3
041309_127_Sprenger_Q3_01	Serum_BENIGN_3_rep4
041309_127_Sprenger_Q3_02	Serum_BENIGN_3_rep5
041309_127_Sprenger_Q3_03	Serum_BENIGN_3_rep6
042009_127_Sprenger_Q3_01	Serum_BENIGN_3_rep7
042009_127_Sprenger_Q3_02	Serum_BENIGN_3_rep8
042009_127_Sprenger_Q3_03	Serum_BENIGN_3_rep9
041509_127_Sprenger_Q4_01	Serum_BENIGN_2_rep1
041509_127_Sprenger_Q4_02	Serum_BENIGN_2_rep2
041509_127_Sprenger_Q4_03	Serum_BENIGN_2_rep3
041609_127_Sprenger_Q5_01	Serum_BENIGN_7_rep1
041609_127_Sprenger_Q5_02	Serum_BENIGN_7_rep2
041609_127_Sprenger_Q5_03	Serum_BENIGN_7_rep3
041609_127_Sprenger_Q6_01	Serum_BENIGN_8_rep1
041609_127_Sprenger_Q6_02	Serum_BENIGN_8_rep2
041609_127_Sprenger_Q6_03	Serum_BENIGN_8_rep3
032009_127_Sprenger_R1_01	Serum_MALIGNANT_4_rep1
032009_127_Sprenger_R1_02	Serum_MALIGNANT_4_rep2
032009_127_Sprenger_R1_03	Serum_MALIGNANT_4_rep3
041309_127_Sprenger_R3_01	Serum_MALIGNANT_2_rep1
041309_127_Sprenger_R3_02	Serum_MALIGNANT_2_rep2
041309_127_Sprenger_R3_03	Serum_MALIGNANT_2_rep3
041509_127_Sprenger_R4_01	Serum_MALIGNANT_5_rep1
041509_127_Sprenger_R4_02	Serum_MALIGNANT_5_rep2
041509_127_Sprenger_R4_03	Serum_MALIGNANT_5_rep3
032309_127_Sprenger_R2_01	Serum_MALIGNANT_6_rep1
032309_127_Sprenger_R2_02	Serum_MALIGNANT_6_rep2
032309_127_Sprenger_R2_03	Serum_MALIGNANT_6_rep3
041609_127_Sprenger_R5_01	Serum_MALIGNANT_7_rep1
041609_127_Sprenger_R5_02	Serum_MALIGNANT_7_rep2
041609_127_Sprenger_R5_03	Serum_MALIGNANT_7_rep3
041609_127_Sprenger_R6_01	Serum_MALIGNANT_8_rep1
041609_127_Sprenger_R6_02	Serum_MALIGNANT_8_rep2
041609_127_Sprenger_R6_03	Serum_MALIGNANT_8_rep3
270109A_026	Tissue_BENIGN_1_rep1	Batch 1
270109A_027	Tissue_BENIGN_1_rep2	Batch 1
270109A_028	Tissue_BENIGN_1_rep3	Batch 1
270109A_030	Tissue_BENIGN_2_rep1	Batch 1
270109A_031	Tissue_BENIGN_2_rep2	Batch 1
270109A_032	Tissue_BENIGN_2_rep3	Batch 1
270109A_034	Tissue_BENIGN_3_rep1	Batch 1
270109A_035	Tissue_BENIGN_3_rep2	Batch 1
270109A_036	Tissue_BENIGN_3_rep3	Batch 1
20110721_S15	Tissue_BENIGN_4_rep1	Batch 2
20110721_S27	Tissue_BENIGN_4_rep2	Batch 2
20110721_S34	Tissue_BENIGN_4_rep3	Batch 2
20110721_S20	Tissue_BENIGN_5_rep1	Batch 2
20110721_S30	Tissue_BENIGN_5_rep2	Batch 2
20110721_S32	Tissue_BENIGN_5_rep3	Batch 2
20110721_S18	Tissue_BENIGN_6_rep1	Batch 2
20110721_S5	Tissue_BENIGN_6_rep2	Batch 2
20110721_S9	Tissue_BENIGN_6_rep3	Batch 2
270109A_038	Tissue_MALIGNANT_4_rep1	Batch 1
270109A_039	Tissue_MALIGNANT_4_rep2	Batch 1
270109A_040	Tissue_MALIGNANT_4_rep3	Batch 1
20110721_S26	Tissue_MALIGNANT_3_rep1	Batch 2
20110721_S28	Tissue_MALIGNANT_3_rep2	Batch 2
20110721_S6	Tissue_MALIGNANT_3_rep3	Batch 2
270109A_042	Tissue_MALIGNANT_2_rep1	Batch 1
270109A_043	Tissue_MALIGNANT_2_rep2	Batch 1
270109A_044	Tissue_MALIGNANT_2_rep3	Batch 1
270109A_046	Tissue_MALIGNANT_5_rep1	Batch 1
270109A_047	Tissue_MALIGNANT_5_rep2	Batch 1
270109A_048	Tissue_MALIGNANT_5_rep3	Batch 1
20110721_S12	Tissue_MALIGNANT_1_rep1	Batch 2
20110721_S13	Tissue_MALIGNANT_1_rep2	Batch 2
20110721_S24	Tissue_MALIGNANT_1_rep3	Batch 2
20110721_S17	Tissue_MALIGNANT_2_rep4	Batch 2
20110721_S35	Tissue_MALIGNANT_2_rep5	Batch 2
20110721_S4	Tissue_MALIGNANT_2_rep6	Batch 2

## Sheet: Raw data
Table S1 Raw data.
List of all the measured samples with a complete list of protein identifications.
Included are columns which list the number of spectra, peptides and seq coverage.
Sample ID corresponds to the sample names in the first worksheet.
protein.key	protein.Entry	protein.Accession	protein.Description	protein.dataBaseType	protein.score	protein.falsePositiveRate	protein.avgMass	protein.MatchedProducts	protein.matchedPeptides	protein.digestPeps	protein.seqCover(%)	protein.MatchedPeptideIntenSum	protein.top3MatchedPeptideIntenSum	protein.MatchedProductIntenSum	protein.Key_ForHomologs	File Name	Sample ID
8378	P01834	P01834	IGKC HUMAN RecName Full Ig kappa chain C region	Regular	146343	0	11779.9	175	7	7	87.74	6600942	4974283	5355287		032009_127_Sprenger_Q1_01	Serum_BENIGN_1_rep1
9582	P01842	P01842	LAC HUMAN RecName Full Ig lambda chain C regions	Regular	127160	0	11407.6	131	8	7	94.29	2619743	1982048	2024410		032009_127_Sprenger_Q1_01	Serum_BENIGN_1_rep1
659	P02768	P02768	19 609 ALBU HUMAN RecName Full Serum albumin Flags Precursor	Regular	83918.9	0	69240.2	1014	59	54	81.9	48850310	10277900	50829670		032009_127_Sprenger_Q1_01	Serum_BENIGN_1_rep1
954	P02652	P02652	19 100 APOA2 HUMAN RecName Full Apolipoprotein A II Short Apo AII Short ApoA II Contains RecName F	Regular	74882.5	0	9360.69	121	10	9	91.46	1259366	1110781	1214711		032009_127_Sprenger_Q1_01	Serum_BENIGN_1_rep1
953	P02647	P02647	19 267 APOA1 HUMAN RecName Full Apolipoprotein A I Short Apo AI Short ApoA I Contains RecName Full	Regular	67292.7	0	28961.6	260	18	31	64.66	7615670	3382710	6758317		032009_127_Sprenger_Q1_01	Serum_BENIGN_1_rep1
17952	P02787	P02787	20 698 TRFE HUMAN RecName Full Serotransferrin Short Transferrin AltName Full Siderophilin AltName	Regular	55735.7	0	77348.6	665	49	75	85.71	7560684	1666275	6458343		032009_127_Sprenger_Q1_01	Serum_BENIGN_1_rep1
9547	P01623	P01623	KV305 HUMAN RecName Full Ig kappa chain V III region WOL	Regular	41211.2	0	11860.2	94	11	7	77.98	485704	96079.7	478401	9512 9513 9528 9544 9545 9546 9549 9551 9554 9555	032009_127_Sprenger_Q1_01	Serum_BENIGN_1_rep1
961	P02656	P02656	21 99 APOC3 HUMAN RecName Full Apolipoprotein C III Short Apo CIII Short ApoC III Flags Precursor	Regular	39263.7	0	8764.68	41	3	9	43.04	260713	252379	225479		032009_127_Sprenger_Q1_01	Serum_BENIGN_1_rep1
9554	P18135	P18135	21 129 KV312 HUMAN RecName Full Ig kappa chain V III region HAH Flags Precursor	Regular	33300.8	0	11932.2	70	10	7	57.8	498703	0	259490	9512 9513 9528 9544 9545 9546 9547 9549 9551 9555	032009_127_Sprenger_Q1_01	Serum_BENIGN_1_rep1
9555	P18136	P18136	21 129 KV313 HUMAN RecName Full Ig kappa chain V III region HIC Flags Precursor	Regular	32672.3	0	11819.1	65	8	6	57.8	469476	0	245393	9512 9513 9528 9544 9545 9546 9547 9549 9551 9554	032009_127_Sprenger_Q1_01	Serum_BENIGN_1_rep1
9544	P01620	P01620	KV302 HUMAN RecName Full Ig kappa chain V III region SIE	Regular	32472.5	0	11889.1	65	9	6	75.23	482909	0	247343	9512 9513 9528 9545 9546 9547 9549 9551 9554 9555	032009_127_Sprenger_Q1_01	Serum_BENIGN_1_rep1
9546	P01622	P01622	KV304 HUMAN RecName Full Ig kappa chain V III region Ti	Regular	32151.4	0	11902.2	64	10	6	75.23	459206	92962.6	233260	9512 9513 9528 9544 9545 9547 9549 9551 9554 9555	032009_127_Sprenger_Q1_01	Serum_BENIGN_1_rep1
9549	P04206	P04206	KV307 HUMAN RecName Full Ig kappa chain V III region GOL AltName Full Rheumatoid factor	Regular	31943.5	0	11944.4	62	9	8	87.16	449162	0	232582	9512 9513 9528 9544 9545 9546 9547 9551 9554 9555	032009_127_Sprenger_Q1_01	Serum_BENIGN_1_rep1
8116	P01765	P01765	HV304 HUMAN RecName Full Ig heavy chain V III region TIL	Regular	31688.8	0	11726.2	42	3	6	26.09	226532	147114	184592	8115	032009_127_Sprenger_Q1_01	Serum_BENIGN_1_rep1
9545	P01621	P01621	5 100 KV303 HUMAN RecName Full Ig kappa chain V III region NG9 Flags Precursor Fragment	Regular	27434.2	0	10502.6	53	6	6	41.67	335896	265411	213879	9512 9513 9528 9544 9546 9547 9549 9551 9554 9555	032009_127_Sprenger_Q1_01	Serum_BENIGN_1_rep1
8117	P01766	P01766	HV305 HUMAN RecName Full Ig heavy chain V III region BRO	Regular	25948.5	0	13340.8	50	5	6	59.17	429396	80649.5	415154	8114 8128	032009_127_Sprenger_Q1_01	Serum_BENIGN_1_rep1
8372	P01859	P01859	IGHG2 HUMAN RecName Full Ig gamma 2 chain C region	Regular	23984	0	36528	138	14	20	68.71	3437441	296201	2690271	8371 8373 8374	032009_127_Sprenger_Q1_01	Serum_BENIGN_1_rep1
8115	P01764	P01764	20 117 HV303 HUMAN RecName Full Ig heavy chain V III region VH26 Flags Precursor	Regular	22388.1	0	10559.7	34	3	6	53.06	221196	75905.8	126457	8116	032009_127_Sprenger_Q1_01	Serum_BENIGN_1_rep1
8371	P01857	P01857	IGHG1 HUMAN RecName Full Ig gamma 1 chain C region	Regular	22358.2	0	36619.2	173	14	21	55.45	7055841	3766554	3969985	8372 8373 8374	032009_127_Sprenger_Q1_01	Serum_BENIGN_1_rep1
172	P01023	P01023	24 1474 A2MG HUMAN RecName Full Alpha 2 macroglobulin Short Alpha 2 M AltName Full C3 and PZP like	Regular	21523.6	0	162223	841	75	95	63.06	7427103	1111763	5999771	14104	032009_127_Sprenger_Q1_01	Serum_BENIGN_1_rep1
8367	P01876	P01876	IGHA1 HUMAN RecName Full Ig alpha 1 chain C region	Regular	20630.9	0	38510.1	177	14	23	56.37	1755814	827008	1470397	8368	032009_127_Sprenger_Q1_01	Serum_BENIGN_1_rep1
7811	P02790	P02790	24 462 HEMO HUMAN RecName Full Hemopexin AltName Full Beta 1B glycoprotein Flags Precursor	Regular	20398	0	49979.8	156	17	34	51.03	1598869	902413	1275338		032009_127_Sprenger_Q1_01	Serum_BENIGN_1_rep1
9551	P04433	P04433	21 115 KV309 HUMAN RecName Full Ig kappa chain V III region VG Flags Precursor Fragment	Regular	20156.2	0	10464.6	39	3	5	34.74	213301	193092	167628	9512 9513 9528 9544 9545 9546 9547 9549 9554 9555	032009_127_Sprenger_Q1_01	Serum_BENIGN_1_rep1
9512	P01593	P01593	KV101 HUMAN RecName Full Ig kappa chain V I region AG	Regular	18625.5	0	12106.4	43	4	6	59.26	181520	126400	143226	9513 9528 9544 9545 9546 9547 9549 9551 9554 9555	032009_127_Sprenger_Q1_01	Serum_BENIGN_1_rep1
8375	P01871	P01871	IGHM HUMAN RecName Full Ig mu chain C region	Regular	18001.6	0	49991	176	17	38	45.13	1589054	608021	1077706	11062	032009_127_Sprenger_Q1_01	Serum_BENIGN_1_rep1
8128	P01777	P01777	HV316 HUMAN RecName Full Ig heavy chain V III region TEI	Regular	17229.9	0	12673.3	40	3	6	20.17	390591	272077	286926	8114 8117	032009_127_Sprenger_Q1_01	Serum_BENIGN_1_rep1
9558	P06313	P06313	21 133 KV403 HUMAN RecName Full Ig kappa chain V IV region JI Flags Precursor	Regular	15777.9	0	12524.9	36	4	7	69.03	134543	125746	113438	9556 9557 9559	032009_127_Sprenger_Q1_01	Serum_BENIGN_1_rep1
8374	P01861	P01861	IGHG4 HUMAN RecName Full Ig gamma 4 chain C region	Regular	14915.3	0	36453.8	81	10	20	37.92	2611882	433993	1413107	8371 8372 8373	032009_127_Sprenger_Q1_01	Serum_BENIGN_1_rep1
18850	P02774	P02774	17 474 VTDB HUMAN RecName Full Vitamin D binding protein Short DBP Short VDB AltName Full Group sp	Regular	14802.8	0	52840.3	167	19	44	51.97	675412	284162	533066		032009_127_Sprenger_Q1_01	Serum_BENIGN_1_rep1
160	P01009	P01009	25 418 A1AT HUMAN RecName Full Alpha 1 antitrypsin AltName Full Alpha 1 protease inhibitor AltName	Regular	14509	0	44381.6	187	21	33	63.2	2381682	1225821	1534825		032009_127_Sprenger_Q1_01	Serum_BENIGN_1_rep1
9513	P01594	P01594	KV102 HUMAN RecName Full Ig kappa chain V I region AU	Regular	14314.4	0	12053.3	30	3	4	37.96	135125	29695	64858	9512 9528 9544 9545 9546 9547 9549 9551 9554 9555	032009_127_Sprenger_Q1_01	Serum_BENIGN_1_rep1
9528	P01609	P01609	KV117 HUMAN RecName Full Ig kappa chain V I region Scw	Regular	14300.2	0	11878.1	27	3	6	66.67	122008	22111.5	56497	9512 9513 9544 9545 9546 9547 9549 9551 9554 9555	032009_127_Sprenger_Q1_01	Serum_BENIGN_1_rep1
157	P02763	P02763	19 201 A1AG1 HUMAN RecName Full Alpha 1 acid glycoprotein 1 Short AGP 1 AltName Full Orosomucoid 1	Regular	13375.7	0	21788.2	59	8	16	57.38	488734	374004	431876	158	032009_127_Sprenger_Q1_01	Serum_BENIGN_1_rep1
9521	P01602	P01602	23 117 KV110 HUMAN RecName Full Ig kappa chain V I region HK102 Flags Precursor Fragment	Regular	11987.7	0	10461.5	39	5	4	61.05	155304	129304	107186	9515 9517	032009_127_Sprenger_Q1_01	Serum_BENIGN_1_rep1
158	P19652	P19652	19 201 A1AG2 HUMAN RecName Full Alpha 1 acid glycoprotein 2 Short AGP 2 AltName Full Orosomucoid 2	Regular	11985.3	0	21936.3	56	6	18	40.98	328761	167915	214608	157	032009_127_Sprenger_Q1_01	Serum_BENIGN_1_rep1
9517	P01598	P01598	KV106 HUMAN RecName Full Ig kappa chain V I region EU	Regular	11169.6	0	11902.3	29	4	5	32.41	151386	3396	70332	9515 9521	032009_127_Sprenger_Q1_01	Serum_BENIGN_1_rep1
8373	P01860	P01860	IGHG3 HUMAN RecName Full Ig gamma 3 chain C region AltName Full Heavy chain disease protein AltNam	Regular	11220.5	0	42313.5	146	17	24	49.34	3644660	587128	2541742	8371 8372 8374	032009_127_Sprenger_Q1_01	Serum_BENIGN_1_rep1
7734	P68871	P68871	2 147 HBB HUMAN RecName Full Hemoglobin subunit beta AltName Full Hemoglobin beta chain AltName F	Regular	10865.1	0	15981.3	67	9	12	69.86	276919	138833	220127	7735 7739	032009_127_Sprenger_Q1_01	Serum_BENIGN_1_rep1
3	P63284	P63284	0 10 CLPB_ECOLI Chaperone protein ClpB OS=Escherichia coli (strain K12) GN=clpB PE=1 SV=1	Regular	10708.3	0	95756.3	140	10	66	16.34	1589966	845149	1418553		032009_127_Sprenger_Q1_01	Serum_BENIGN_1_rep1
9557	P01625	P01625	KV402 HUMAN RecName Full Ig kappa chain V IV region Len	Regular	10564.9	0	12754.1	25	3	7	58.77	94722	3184.08	55971	9556 9558 9559	032009_127_Sprenger_Q1_01	Serum_BENIGN_1_rep1
3765	P01024	P01024	23 1663 CO3 HUMAN RecName Full Complement C3 AltName Full C3 and PZP like alpha 2 macroglobulin do	Regular	10457.3	0	186491	624	71	135	53.75	3118428	409391	2490186		032009_127_Sprenger_Q1_01	Serum_BENIGN_1_rep1
9556	P06312	P06312	21 121 KV401 HUMAN RecName Full Ig kappa chain V IV region Flags Precursor Fragment	Regular	10409.5	0	11272.4	23	3	7	36.63	100950	0	58301	9557 9558 9559	032009_127_Sprenger_Q1_01	Serum_BENIGN_1_rep1
9559	P06314	P06314	21 134 KV404 HUMAN RecName Full Ig kappa chain V IV region B17 Flags Precursor	Regular	10325.7	0	12858.3	20	2	7	21.93	93860	0	53904	9556 9557 9558	032009_127_Sprenger_Q1_01	Serum_BENIGN_1_rep1
11062	P04220	P04220	MUCB HUMAN RecName Full Ig mu heavy chain disease protein AltName Full BOT	Regular	9970.47	0	43570.6	98	16	35	42.71	1058338	70519.2	468239	8375	032009_127_Sprenger_Q1_01	Serum_BENIGN_1_rep1
960	P02655	P02655	23 101 APOC2 HUMAN RecName Full Apolipoprotein C II Short Apo CII Short ApoC II Flags Precursor	Regular	9784.11	0	8914.93	37	6	7	75.95	120467	100203	58201		032009_127_Sprenger_Q1_01	Serum_BENIGN_1_rep1
9515	P01596	P01596	KV104 HUMAN RecName Full Ig kappa chain V I region CAR	Regular	9722.08	0	11459.8	18	2	4	16.82	60845	0	24176	9517 9521	032009_127_Sprenger_Q1_01	Serum_BENIGN_1_rep1
8011	P00738	P00738	19 406 HPT HUMAN RecName Full Haptoglobin Contains RecName Full Haptoglobin alpha chain Contains R	Regular	9023.17	0	44033.4	145	17	27	48.2	943691	315513	705898	8010	032009_127_Sprenger_Q1_01	Serum_BENIGN_1_rep1
959	P02654	P02654	27 83 APOC1 HUMAN RecName Full Apolipoprotein C I Short Apo CI Short ApoC I Flags Precursor	Regular	7948.04	0	6630.58	27	4	7	61.4	135596	120086	87729		032009_127_Sprenger_Q1_01	Serum_BENIGN_1_rep1
187	P01011	P01011	24 423 AACT HUMAN RecName Full Alpha 1 antichymotrypsin Short ACT AltName Full Cell growth inhibit	Regular	6396.66	0	45322.9	99	13	31	42	337138	191837	242654		032009_127_Sprenger_Q1_01	Serum_BENIGN_1_rep1
8010	P00739	P00739	20 348 HPTR HUMAN RecName Full Haptoglobin related protein Flags Precursor	Regular	5959.34	0	37448.3	63	13	23	37.69	451888	30591.8	212369	8011	032009_127_Sprenger_Q1_01	Serum_BENIGN_1_rep1
2878	P00450	P00450	20 1065 CERU HUMAN RecName Full Ceruloplasmin EC 1 16 3 1 AltName Full Ferroxidase Flags Precurso	Regular	5935.35	0	120884	212	30	78	42.64	722562	247088	451231		032009_127_Sprenger_Q1_01	Serum_BENIGN_1_rep1
955	P06727	P06727	21 396 APOA4 HUMAN RecName Full Apolipoprotein A IV Short Apo AIV Short ApoA IV Flags Precursor	Regular	5560	0	43402.6	100	15	41	52.93	393068	172308	279871		032009_127_Sprenger_Q1_01	Serum_BENIGN_1_rep1
966	P02749	P02749	20 345 APOH HUMAN RecName Full Beta 2 glycoprotein 1 AltName Full Beta 2 glycoprotein I Short Beta	Regular	5221.69	0	37509.2	78	13	20	69.94	313864	242832	189874		032009_127_Sprenger_Q1_01	Serum_BENIGN_1_rep1
3773	P0C0L5	P0C0L5	20 1744 CO4B HUMAN RecName Full Complement C4 B AltName Full Basic complement C4 AltName Full C3	Regular	5200.38	0	192082	380	51	117	42.38	1070944	171378	869134	3772	032009_127_Sprenger_Q1_01	Serum_BENIGN_1_rep1
964	P02649	P02649	19 317 APOE HUMAN RecName Full Apolipoprotein E Short Apo E Flags Precursor	Regular	5164.36	0	34293.8	83	13	29	50.5	143156	65771	135585		032009_127_Sprenger_Q1_01	Serum_BENIGN_1_rep1
6403	P02765	P02765	19 367 FETUA HUMAN RecName Full Alpha 2 HS glycoprotein AltName Full Ba alpha 2 glycoprotein AltNa	Regular	4810.69	0	38011.5	115	11	18	48.14	525696	302879	479304		032009_127_Sprenger_Q1_01	Serum_BENIGN_1_rep1
8016	P04196	P04196	19 525 HRG HUMAN RecName Full Histidine rich glycoprotein AltName Full Histidine proline rich glyc	Regular	4736.84	0	58572.4	86	10	33	28.4	139423	65461	122274		032009_127_Sprenger_Q1_01	Serum_BENIGN_1_rep1
8368	P01877	P01877	IGHA2 HUMAN RecName Full Ig alpha 2 chain C region	Regular	4649.62	0	37324.7	84	11	22	55.88	857342	55348.2	403886	8367	032009_127_Sprenger_Q1_01	Serum_BENIGN_1_rep1
7735	P02042	P02042	2 147 HBD HUMAN RecName Full Hemoglobin subunit delta AltName Full Hemoglobin delta chain AltName	Regular	4566.23	0	16038.4	27	6	12	32.88	121145	7210.37	55946	7734 7739	032009_127_Sprenger_Q1_01	Serum_BENIGN_1_rep1
8114	P01763	P01763	HV302 HUMAN RecName Full Ig heavy chain V III region WEA	Regular	4380.51	0	12255.7	22	3	6	30.7	182449	75479.1	125320	8117 8128	032009_127_Sprenger_Q1_01	Serum_BENIGN_1_rep1
782	P01019	P01019	34 485 ANGT HUMAN RecName Full Angiotensinogen AltName Full Serpin A8 Contains RecName Full Angio	Regular	3954.11	0	49989.3	84	9	23	28.32	139591	82970	90792		032009_127_Sprenger_Q1_01	Serum_BENIGN_1_rep1
7733	P69905	P69905	2 142 HBA HUMAN RecName Full Hemoglobin subunit alpha AltName Full Hemoglobin alpha chain AltName	Regular	3722.62	0	15183.4	44	4	8	42.55	118573	107965	75981		032009_127_Sprenger_Q1_01	Serum_BENIGN_1_rep1
3772	P0C0L4	P0C0L4	20 1744 CO4A HUMAN RecName Full Complement C4 A AltName Full Acidic complement C4 AltName Full C3	Regular	3669.83	0	192117	281	53	117	41.04	1061149	68590	477433	3773	032009_127_Sprenger_Q1_01	Serum_BENIGN_1_rep1
9541	P06309	P06309	5 117 KV205 HUMAN RecName Full Ig kappa chain V II region GM607 Flags Precursor Fragment	Regular	3449.27	0	12490	19	3	5	32.74	127282	0	100060	9540	032009_127_Sprenger_Q1_01	Serum_BENIGN_1_rep1
9540	P01617	P01617	KV204 HUMAN RecName Full Ig kappa chain V II region TEW	Regular	3409.47	0	12172.7	18	4	5	44.25	132406	189934	68410	9541	032009_127_Sprenger_Q1_01	Serum_BENIGN_1_rep1
7739	P69892	P69892	2 147 HBG2 HUMAN RecName Full Hemoglobin subunit gamma 2 AltName Full Hemoglobin gamma 2 chain Alt	Regular	3250.91	0	16052.3	13	3	12	34.93	102996	0	61527	7734 7735	032009_127_Sprenger_Q1_01	Serum_BENIGN_1_rep1
8237	P05155	P05155	23 500 IC1 HUMAN RecName Full Plasma protease C1 inhibitor Short C1 Inh Short C1Inh AltName Full C	Regular	2805.32	0	53071.6	49	7	28	16.53	224774	154521	135640		032009_127_Sprenger_Q1_01	Serum_BENIGN_1_rep1
9344	P01042	P01042	19 644 KNG1 HUMAN RecName Full Kininogen 1 AltName Full High molecular weight kininogen Short HMWK	Regular	2649.44	0	70923.3	82	15	60	24.92	337500	193819	235173		032009_127_Sprenger_Q1_01	Serum_BENIGN_1_rep1
3568	P10909	P10909	23 449 CLUS HUMAN RecName Full Clusterin AltName Full Complement associated protein SP 40 40 AltNa	Regular	2409.82	0	50632.9	51	8	36	23.19	230205	172961	227194		032009_127_Sprenger_Q1_01	Serum_BENIGN_1_rep1
13560	P27169	P27169	2 355 PON1 HUMAN RecName Full Serum paraoxonase arylesterase 1 Short PON 1 EC 3 1 1 2 EC 3 1 8 1 Al	Regular	2407.72	0	39789.3	59	9	18	37.29	137728	96678	133074		032009_127_Sprenger_Q1_01	Serum_BENIGN_1_rep1
161	P04217	P04217	22 495 A1BG HUMAN RecName Full Alpha 1B glycoprotein AltName Full Alpha 1 B glycoprotein Flags Pr	Regular	2317.38	0	52511	55	9	28	28.27	174074	113363	142147		032009_127_Sprenger_Q1_01	Serum_BENIGN_1_rep1
958	P04114	P04114	28 4563 APOB HUMAN RecName Full Apolipoprotein B 100 Short Apo B 100 Contains RecName Full Apolipo	Regular	2098.82	0	514243	574	96	348	29.32	1397488	120097	1073301		032009_127_Sprenger_Q1_01	Serum_BENIGN_1_rep1
2964	P00751	P00751	26 764 CFAB HUMAN RecName Full Complement factor B EC 3 4 21 47 AltName Full C3 C5 convertase AltN	Regular	2005.18	0	84312.5	65	14	63	24.49	169421	104473	127084		032009_127_Sprenger_Q1_01	Serum_BENIGN_1_rep1
1858	P04003	P04003	49 597 C4BPA HUMAN RecName Full C4b binding protein alpha chain Short C4bp AltName Full Proline ri	Regular	1996.78	0	63723.7	75	18	42	33.52	170573	74371	145677		032009_127_Sprenger_Q1_01	Serum_BENIGN_1_rep1
13431	P00747	P00747	20 810 PLMN HUMAN RecName Full Plasminogen EC 3 4 21 7 Contains RecName Full Plasmin heavy chain A	Regular	1826.59	0	91169.8	111	23	61	40.58	470849	147040	324843		032009_127_Sprenger_Q1_01	Serum_BENIGN_1_rep1
2966	P08603	P08603	19 1231 CFAH HUMAN RecName Full Complement factor H AltName Full H factor 1 Flags Precursor	Regular	1607.03	0	141615	160	33	96	32.32	468519	118926	418206		032009_127_Sprenger_Q1_01	Serum_BENIGN_1_rep1
703	P02760	P02760	20 352 AMBP HUMAN RecName Full Protein AMBP Contains RecName Full Alpha 1 microglobulin Short Prot	Regular	1572.62	0	37970.6	42	9	26	33.93	111928	81176	96945		032009_127_Sprenger_Q1_01	Serum_BENIGN_1_rep1
866	P01008	P01008	33 464 ANT3 HUMAN RecName Full Antithrombin III Short ATIII Flags Precursor	Regular	1476.24	0	49381.4	54	11	34	27.55	178027	71716	119432		032009_127_Sprenger_Q1_01	Serum_BENIGN_1_rep1
19568	P25311	P25311	18 295 ZA2G HUMAN RecName Full Zinc alpha 2 glycoprotein AltName Full Zn alpha 2 glycoprotein Shor	Regular	1434.11	0	32373.1	22	5	27	20.5	80316	61652	52597		032009_127_Sprenger_Q1_01	Serum_BENIGN_1_rep1
14494	P02753	P02753	19 201 RET4 HUMAN RecName Full Retinol binding protein 4 AltName Full Plasma retinol binding prote	Regular	1151.07	0	21413.8	18	7	13	32.24	26314	14628	20595		032009_127_Sprenger_Q1_01	Serum_BENIGN_1_rep1
531	P43652	P43652	22 599 AFAM HUMAN RecName Full Afamin AltName Full Alpha albumin Short Alpha Alb Flags Precursor	Regular	1044.96	0	68516	56	13	60	16.78	174092	125199	125762		032009_127_Sprenger_Q1_01	Serum_BENIGN_1_rep1
18856	P04004	P04004	20 478 VTNC HUMAN RecName Full Vitronectin AltName Full Serum spreading factor Short S protein Alt	Regular	1035.43	0	53076.4	51	8	26	23.97	209364	139203	130647		032009_127_Sprenger_Q1_01	Serum_BENIGN_1_rep1
14104	P20742	P20742	26 1482 PZP HUMAN RecName Full Pregnancy zone protein AltName Full C3 and PZP like alpha 2 macrogl	Regular	1030.51	0	162451	86	18	87	11.74	744548	7033.47	296429	172	032009_127_Sprenger_Q1_01	Serum_BENIGN_1_rep1
8730	P19823	P19823	19 946 ITIH2 HUMAN RecName Full Inter alpha trypsin inhibitor heavy chain H2 Short Inter alpha inhi	Regular	991.024	0	104695	76	13	70	18.43	258574	148863	182904		032009_127_Sprenger_Q1_01	Serum_BENIGN_1_rep1
8732	Q14624	Q14624	29 930 ITIH4 HUMAN RecName Full Inter alpha trypsin inhibitor heavy chain H4 Short Inter alpha inhi	Regular	973.941	0	100472	74	13	61	21.29	187234	94450	130674		032009_127_Sprenger_Q1_01	Serum_BENIGN_1_rep1
2677	O43866	O43866	20 347 CD5L HUMAN RecName Full CD5 antigen like AltName Full SP alpha AltName Full CT 2 AltName	Regular	897.033	0	37538	24	7	29	25.91	273839	252150	93852		032009_127_Sprenger_Q1_01	Serum_BENIGN_1_rep1
17362	P00734	P00734	25 622 THRB HUMAN RecName Full Prothrombin EC 3 4 21 5 AltName Full Coagulation factor II Contains	Regular	875.975	0	68962.6	67	13	47	25.75	204216	79693	180813		032009_127_Sprenger_Q1_01	Serum_BENIGN_1_rep1
6484	P02751	P02751	32 2386 FINC HUMAN RecName Full Fibronectin Short FN AltName Full Cold insoluble globulin Short CI	Regular	871.205	0	263081	127	29	143	14.35	326253	70827	228668		032009_127_Sprenger_Q1_01	Serum_BENIGN_1_rep1
6239	Q6P587	Q6P587	FAHD1 HUMAN RecName Full Fumarylacetoacetate hydrolase domain containing protein 1 EC 3 AltNa	Regular	853.139	0	25128.1	15	3	19	6.25	2498614	7482411	1151797		032009_127_Sprenger_Q1_01	Serum_BENIGN_1_rep1
7814	P05546	P05546	20 499 HEP2 HUMAN RecName Full Heparin cofactor 2 AltName Full Heparin cofactor II Short HC II Alt	Regular	835.004	0	55131.2	26	6	35	8.96	25358	20752	17709		032009_127_Sprenger_Q1_01	Serum_BENIGN_1_rep1
3783	P13671	P13671	22 934 CO6 HUMAN RecName Full Complement component C6 Flags Precursor	Regular	786.193	0	106062	35	10	64	6.24	27150	20238	14320		032009_127_Sprenger_Q1_01	Serum_BENIGN_1_rep1
13156	Q96PD5	Q96PD5	22 576 PGRP2 HUMAN RecName Full N acetylmuramoyl L alanine amidase EC 3 5 1 28 AltName Full Peptid	Regular	687.468	0	60550.7	48	10	35	21.26	413190	24579	229380		032009_127_Sprenger_Q1_01	Serum_BENIGN_1_rep1
32594	RANDOM12259	RANDOM12259	Random Sequence 12259	Random	602.733	1.08	38181.3	5	2	23	12.46	9157	22908	2780		032009_127_Sprenger_Q1_01	Serum_BENIGN_1_rep1
3794	P02748	P02748	22 559 CO9 HUMAN RecName Full Complement component C9 Contains RecName Full Complement component C	Regular	585.089	1.06	62347.4	32	8	41	22.68	29774	24524	18804		032009_127_Sprenger_Q1_01	Serum_BENIGN_1_rep1
14898	P60153	P60153	27 205 RNAS9 HUMAN RecName Full Ribonuclease like protein 9 Flags Precursor	Regular	559.46	1.05	21722.6	10	4	14	16.76	33164	31158	14872		032009_127_Sprenger_Q1_01	Serum_BENIGN_1_rep1
8729	P19827	P19827	28 911 ITIH1 HUMAN RecName Full Inter alpha trypsin inhibitor heavy chain H1 Short Inter alpha inhi	Regular	536.616	1.04	98927.9	46	11	54	11.54	154715	98463	100164		032009_127_Sprenger_Q1_01	Serum_BENIGN_1_rep1
19992	Q6P280	Q6P280	ZN529 HUMAN RecName Full Zinc finger protein 529	Regular	481.916	1.03	63903.4	25	5	43	10.57	262260	314798	192794		032009_127_Sprenger_Q1_01	Serum_BENIGN_1_rep1
34838	RANDOM14503	RANDOM14503	Random Sequence 14503	Random	444.959	2.04	46980.8	32	7	34	15.64	190313	171653	18506		032009_127_Sprenger_Q1_01	Serum_BENIGN_1_rep1
37141	RANDOM16806	RANDOM16806	Random Sequence 16806	Random	433.549	3.03	35490.9	15	4	26	19.81	39940	32937	23799		032009_127_Sprenger_Q1_01	Serum_BENIGN_1_rep1
31397	RANDOM11062	RANDOM11062	Random Sequence 11062	Random	414.594	4	43964.5	24	9	30	25.58	43547	17252	45668		032009_127_Sprenger_Q1_01	Serum_BENIGN_1_rep1
8378	P01834	P01834	IGKC HUMAN RecName Full Ig kappa chain C region	Regular	142790	0	11779.9	170	7	7	87.74	5385920	3766668	3984850		032009_127_Sprenger_Q1_02	Serum_BENIGN_1_rep2
659	P02768	P02768	19 609 ALBU HUMAN RecName Full Serum albumin Flags Precursor	Regular	130240	0	69240.2	1163	61	54	78.51	53570680	9242724	51387660		032009_127_Sprenger_Q1_02	Serum_BENIGN_1_rep2
9582	P01842	P01842	LAC HUMAN RecName Full Ig lambda chain C regions	Regular	100684	0	11407.6	128	6	7	82.86	1766697	1434485	1530883		032009_127_Sprenger_Q1_02	Serum_BENIGN_1_rep2
953	P02647	P02647	19 267 APOA1 HUMAN RecName Full Apolipoprotein A I Short Apo AI Short ApoA I Contains RecName Full	Regular	67813.6	0	28961.6	253	19	31	72.29	5819678	2584753	4862403		032009_127_Sprenger_Q1_02	Serum_BENIGN_1_rep2
17952	P02787	P02787	20 698 TRFE HUMAN RecName Full Serotransferrin Short Transferrin AltName Full Siderophilin AltName	Regular	50863.3	0	77348.6	649	45	75	72.31	6155907	1278755	5162908		032009_127_Sprenger_Q1_02	Serum_BENIGN_1_rep2
954	P02652	P02652	19 100 APOA2 HUMAN RecName Full Apolipoprotein A II Short Apo AII Short ApoA II Contains RecName F	Regular	46581.1	0	9360.69	94	7	9	84.15	896982	782009	785228		032009_127_Sprenger_Q1_02	Serum_BENIGN_1_rep2
9554	P18135	P18135	21 129 KV312 HUMAN RecName Full Ig kappa chain V III region HAH Flags Precursor	Regular	41799.5	0	11932.2	67	7	7	61.47	332976	130009	324154	9512 9513 9515 9517 9519 9544 9545 9546 9547 9549 9555	032009_127_Sprenger_Q1_02	Serum_BENIGN_1_rep2
8117	P01766	P01766	HV305 HUMAN RecName Full Ig heavy chain V III region BRO	Regular	37493.8	0	13340.8	45	2	6	25	255285	360264	278529		032009_127_Sprenger_Q1_02	Serum_BENIGN_1_rep2
8371	P01857	P01857	IGHG1 HUMAN RecName Full Ig gamma 1 chain C region	Regular	33283	0	36619.2	223	15	21	56.97	5763518	3083366	4727733	8372 8373 8374	032009_127_Sprenger_Q1_02	Serum_BENIGN_1_rep2
9547	P01623	P01623	KV305 HUMAN RecName Full Ig kappa chain V III region WOL	Regular	32834.2	0	11860.2	50	6	7	44.04	329968	0	156205	9512 9513 9515 9517 9519 9544 9545 9546 9549 9554 9555	032009_127_Sprenger_Q1_02	Serum_BENIGN_1_rep2
9546	P01622	P01622	KV304 HUMAN RecName Full Ig kappa chain V III region Ti	Regular	32834.2	0	11902.2	50	6	6	44.04	329968	0	156205	9512 9513 9515 9517 9519 9544 9545 9547 9549 9554 9555	032009_127_Sprenger_Q1_02	Serum_BENIGN_1_rep2
9544	P01620	P01620	KV302 HUMAN RecName Full Ig kappa chain V III region SIE	Regular	32489	0	11889.1	46	5	6	37.61	319233	0	151342	9512 9513 9515 9517 9519 9545 9546 9547 9549 9554 9555	032009_127_Sprenger_Q1_02	Serum_BENIGN_1_rep2
9549	P04206	P04206	KV307 HUMAN RecName Full Ig kappa chain V III region GOL AltName Full Rheumatoid factor	Regular	32489	0	11944.4	46	5	8	37.61	319233	0	151342	9512 9513 9515 9517 9519 9544 9545 9546 9547 9554 9555	032009_127_Sprenger_Q1_02	Serum_BENIGN_1_rep2
9555	P18136	P18136	21 129 KV313 HUMAN RecName Full Ig kappa chain V III region HIC Flags Precursor	Regular	32346.5	0	11819.1	47	4	6	44.04	308833	0	150743	9512 9513 9515 9517 9519 9544 9545 9546 9547 9549 9554	032009_127_Sprenger_Q1_02	Serum_BENIGN_1_rep2
8116	P01765	P01765	HV304 HUMAN RecName Full Ig heavy chain V III region TIL	Regular	29915.2	0	11726.2	53	5	6	46.96	174094	161635	139910	8115 8130	032009_127_Sprenger_Q1_02	Serum_BENIGN_1_rep2
9545	P01621	P01621	5 100 KV303 HUMAN RecName Full Ig kappa chain V III region NG9 Flags Precursor Fragment	Regular	27556.3	0	10502.6	37	4	6	35.42	240040	200356	116965	9512 9513 9515 9517 9519 9544 9546 9547 9549 9554 9555	032009_127_Sprenger_Q1_02	Serum_BENIGN_1_rep2
961	P02656	P02656	21 99 APOC3 HUMAN RecName Full Apolipoprotein C III Short Apo CIII Short ApoC III Flags Precursor	Regular	27514.3	0	8764.68	44	5	9	69.62	199492	192088	168990		032009_127_Sprenger_Q1_02	Serum_BENIGN_1_rep2
8115	P01764	P01764	20 117 HV303 HUMAN RecName Full Ig heavy chain V III region VH26 Flags Precursor	Regular	22149.8	0	10559.7	33	3	6	41.84	163606	0	86674	8116 8130	032009_127_Sprenger_Q1_02	Serum_BENIGN_1_rep2
172	P01023	P01023	24 1474 A2MG HUMAN RecName Full Alpha 2 macroglobulin Short Alpha 2 M AltName Full C3 and PZP like	Regular	21375.4	0	162223	856	70	95	58.1	5227859	838006	4043633	14104	032009_127_Sprenger_Q1_02	Serum_BENIGN_1_rep2
8372	P01859	P01859	IGHG2 HUMAN RecName Full Ig gamma 2 chain C region	Regular	21256.7	0	36528	153	15	20	49.69	2908352	595199	1928890	8371 8373 8374	032009_127_Sprenger_Q1_02	Serum_BENIGN_1_rep2
8130	P01779	P01779	HV318 HUMAN RecName Full Ig heavy chain V III region TUR	Regular	21228.8	0	12301.9	25	2	7	16.38	126411	0	80816	8115 8116	032009_127_Sprenger_Q1_02	Serum_BENIGN_1_rep2
158	P19652	P19652	19 201 A1AG2 HUMAN RecName Full Alpha 1 acid glycoprotein 2 Short AGP 2 AltName Full Orosomucoid 2	Regular	17850.7	0	21936.3	81	8	18	48.09	289000	107891	228517	157	032009_127_Sprenger_Q1_02	Serum_BENIGN_1_rep2
8367	P01876	P01876	IGHA1 HUMAN RecName Full Ig alpha 1 chain C region	Regular	17122.8	0	38510.1	164	15	23	56.37	1382324	588411	1071928	8368	032009_127_Sprenger_Q1_02	Serum_BENIGN_1_rep2
959	P02654	P02654	27 83 APOC1 HUMAN RecName Full Apolipoprotein C I Short Apo CI Short ApoC I Flags Precursor	Regular	16330.4	0	6630.58	22	3	7	49.12	101397	101397	54202		032009_127_Sprenger_Q1_02	Serum_BENIGN_1_rep2
7811	P02790	P02790	24 462 HEMO HUMAN RecName Full Hemopexin AltName Full Beta 1B glycoprotein Flags Precursor	Regular	15648.9	0	49979.8	160	17	34	51.03	1090947	627688	906705		032009_127_Sprenger_Q1_02	Serum_BENIGN_1_rep2
8374	P01861	P01861	IGHG4 HUMAN RecName Full Ig gamma 4 chain C region	Regular	14367.1	0	36453.8	95	11	20	38.53	2255265	15777.7	1204950	8371 8372 8373	032009_127_Sprenger_Q1_02	Serum_BENIGN_1_rep2
3	P63284	P63284	0 10 CLPB_ECOLI Chaperone protein ClpB OS=Escherichia coli (strain K12) GN=clpB PE=1 SV=1	Regular	13275.8	0	95756.3	164	9	66	15.17	1966135	1096926	1697439		032009_127_Sprenger_Q1_02	Serum_BENIGN_1_rep2
9512	P01593	P01593	KV101 HUMAN RecName Full Ig kappa chain V I region AG	Regular	12811.1	0	12106.4	40	4	6	60.19	129293	106141	125000	9513 9515 9517 9519 9544 9545 9546 9547 9549 9554 9555	032009_127_Sprenger_Q1_02	Serum_BENIGN_1_rep2
160	P01009	P01009	25 418 A1AT HUMAN RecName Full Alpha 1 antitrypsin AltName Full Alpha 1 protease inhibitor AltName	Regular	12484.4	0	44381.6	246	22	33	55.84	1791648	733781	1264473		032009_127_Sprenger_Q1_02	Serum_BENIGN_1_rep2
157	P02763	P02763	19 201 A1AG1 HUMAN RecName Full Alpha 1 acid glycoprotein 1 Short AGP 1 AltName Full Orosomucoid 1	Regular	12313	0	21788.2	74	9	16	49.73	484846	347309	345658	158	032009_127_Sprenger_Q1_02	Serum_BENIGN_1_rep2
18850	P02774	P02774	17 474 VTDB HUMAN RecName Full Vitamin D binding protein Short DBP Short VDB AltName Full Group sp	Regular	12060.9	0	52840.3	172	20	44	54.8	446206	165104	388204		032009_127_Sprenger_Q1_02	Serum_BENIGN_1_rep2
8375	P01871	P01871	IGHM HUMAN RecName Full Ig mu chain C region	Regular	12037.9	0	49991	169	17	38	43.81	1041108	381032	752739	11062	032009_127_Sprenger_Q1_02	Serum_BENIGN_1_rep2
8373	P01860	P01860	IGHG3 HUMAN RecName Full Ig gamma 3 chain C region AltName Full Heavy chain disease protein AltNam	Regular	11903.8	0	42313.5	153	17	24	43.5	2901978	316936	1571860	8371 8372 8374	032009_127_Sprenger_Q1_02	Serum_BENIGN_1_rep2
3765	P01024	P01024	23 1663 CO3 HUMAN RecName Full Complement C3 AltName Full C3 and PZP like alpha 2 macroglobulin do	Regular	10069.8	0	186491	640	72	135	56.61	2497000	374363	1954992		032009_127_Sprenger_Q1_02	Serum_BENIGN_1_rep2
7734	P68871	P68871	2 147 HBB HUMAN RecName Full Hemoglobin subunit beta AltName Full Hemoglobin beta chain AltName F	Regular	10037.8	0	15981.3	61	8	12	64.38	195433	110725	156673	7735	032009_127_Sprenger_Q1_02	Serum_BENIGN_1_rep2
9519	P01600	P01600	KV108 HUMAN RecName Full Ig kappa chain V I region Hau	Regular	9304.45	0	11785	22	3	4	61.11	115704	3353.34	85433	9512 9513 9515 9517 9544 9545 9546 9547 9549 9554 9555	032009_127_Sprenger_Q1_02	Serum_BENIGN_1_rep2
187	P01011	P01011	24 423 AACT HUMAN RecName Full Alpha 1 antichymotrypsin Short ACT AltName Full Cell growth inhibit	Regular	9017.44	0	45322.9	104	14	31	40.25	295170	182831	221003		032009_127_Sprenger_Q1_02	Serum_BENIGN_1_rep2
9513	P01594	P01594	KV102 HUMAN RecName Full Ig kappa chain V I region AU	Regular	8672.49	0	12053.3	22	3	4	37.96	90829	13721.1	41309	9512 9515 9517 9519 9544 9545 9546 9547 9549 9554 9555	032009_127_Sprenger_Q1_02	Serum_BENIGN_1_rep2
8011	P00738	P00738	19 406 HPT HUMAN RecName Full Haptoglobin Contains RecName Full Haptoglobin alpha chain Contains R	Regular	8426.78	0	44033.4	129	14	27	51.03	662116	244768	470448	8010	032009_127_Sprenger_Q1_02	Serum_BENIGN_1_rep2
11062	P04220	P04220	MUCB HUMAN RecName Full Ig mu heavy chain disease protein AltName Full BOT	Regular	6917.4	0	43570.6	102	17	35	34.53	823011	173886	375763	8375	032009_127_Sprenger_Q1_02	Serum_BENIGN_1_rep2
2878	P00450	P00450	20 1065 CERU HUMAN RecName Full Ceruloplasmin EC 1 16 3 1 AltName Full Ferroxidase Flags Precurso	Regular	6141.59	0	120884	192	25	78	35.85	505946	182560	327256		032009_127_Sprenger_Q1_02	Serum_BENIGN_1_rep2
966	P02749	P02749	20 345 APOH HUMAN RecName Full Beta 2 glycoprotein 1 AltName Full Beta 2 glycoprotein I Short Beta	Regular	5990.13	0	37509.2	67	11	20	63.8	205027	167529	136273		032009_127_Sprenger_Q1_02	Serum_BENIGN_1_rep2
7735	P02042	P02042	2 147 HBD HUMAN RecName Full Hemoglobin subunit delta AltName Full Hemoglobin delta chain AltName	Regular	5738.75	0	16038.4	32	6	12	47.26	96909	2526.93	62274	7734	032009_127_Sprenger_Q1_02	Serum_BENIGN_1_rep2
955	P06727	P06727	21 396 APOA4 HUMAN RecName Full Apolipoprotein A IV Short Apo AIV Short ApoA IV Flags Precursor	Regular	4692.89	0	43402.6	109	17	41	52.39	307796	115886	243657		032009_127_Sprenger_Q1_02	Serum_BENIGN_1_rep2
9517	P01598	P01598	KV106 HUMAN RecName Full Ig kappa chain V I region EU	Regular	4623.14	0	11902.3	29	5	5	71.3	146455	120623	97527	9512 9513 9515 9519 9544 9545 9546 9547 9549 9554 9555	032009_127_Sprenger_Q1_02	Serum_BENIGN_1_rep2
9515	P01596	P01596	KV104 HUMAN RecName Full Ig kappa chain V I region CAR	Regular	4538.35	0	11459.8	15	2	4	16.82	38057	12202.5	14970	9512 9513 9517 9519 9544 9545 9546 9547 9549 9554 9555	032009_127_Sprenger_Q1_02	Serum_BENIGN_1_rep2
7733	P69905	P69905	2 142 HBA HUMAN RecName Full Hemoglobin subunit alpha AltName Full Hemoglobin alpha chain AltName	Regular	4405.89	0	15183.4	37	4	8	47.52	98812	91061	42773		032009_127_Sprenger_Q1_02	Serum_BENIGN_1_rep2
8016	P04196	P04196	19 525 HRG HUMAN RecName Full Histidine rich glycoprotein AltName Full Histidine proline rich glyc	Regular	4269.91	0	58572.4	85	9	33	22.88	91669	49462	79811		032009_127_Sprenger_Q1_02	Serum_BENIGN_1_rep2
6403	P02765	P02765	19 367 FETUA HUMAN RecName Full Alpha 2 HS glycoprotein AltName Full Ba alpha 2 glycoprotein AltNa	Regular	4266.95	0	38011.5	103	11	18	45.85	347523	192426	269931		032009_127_Sprenger_Q1_02	Serum_BENIGN_1_rep2
8010	P00739	P00739	20 348 HPTR HUMAN RecName Full Haptoglobin related protein Flags Precursor	Regular	4165.96	0	37448.3	57	7	23	23.71	338276	18854.5	131082	8011	032009_127_Sprenger_Q1_02	Serum_BENIGN_1_rep2
8368	P01877	P01877	IGHA2 HUMAN RecName Full Ig alpha 2 chain C region	Regular	4026.45	0	37324.7	77	13	22	47.06	683885	60040.4	325371	8367	032009_127_Sprenger_Q1_02	Serum_BENIGN_1_rep2
3773	P0C0L5	P0C0L5	20 1744 CO4B HUMAN RecName Full Complement C4 B AltName Full Basic complement C4 AltName Full C3	Regular	3695.7	0	192082	317	42	117	33.33	1005067	306939	703754	3772	032009_127_Sprenger_Q1_02	Serum_BENIGN_1_rep2
782	P01019	P01019	34 485 ANGT HUMAN RecName Full Angiotensinogen AltName Full Serpin A8 Contains RecName Full Angio	Regular	3634.1	0	49989.3	66	8	23	29.87	104126	72113	57235		032009_127_Sprenger_Q1_02	Serum_BENIGN_1_rep2
9541	P06309	P06309	5 117 KV205 HUMAN RecName Full Ig kappa chain V II region GM607 Flags Precursor Fragment	Regular	3259.7	0	12490	24	4	5	64.6	109150	101320	58160	9540	032009_127_Sprenger_Q1_02	Serum_BENIGN_1_rep2
9540	P01617	P01617	KV204 HUMAN RecName Full Ig kappa chain V II region TEW	Regular	3234.04	0	12172.7	25	3	5	38.94	108591	0	110301	9541	032009_127_Sprenger_Q1_02	Serum_BENIGN_1_rep2
13560	P27169	P27169	2 355 PON1 HUMAN RecName Full Serum paraoxonase arylesterase 1 Short PON 1 EC 3 1 1 2 EC 3 1 8 1 Al	Regular	3199.77	0	39789.3	46	7	18	34.46	99472	75780	75616		032009_127_Sprenger_Q1_02	Serum_BENIGN_1_rep2
3772	P0C0L4	P0C0L4	20 1744 CO4A HUMAN RecName Full Complement C4 A AltName Full Acidic complement C4 AltName Full C3	Regular	2965.45	0	192117	225	41	117	31.77	983094	0	349212	3773	032009_127_Sprenger_Q1_02	Serum_BENIGN_1_rep2
964	P02649	P02649	19 317 APOE HUMAN RecName Full Apolipoprotein E Short Apo E Flags Precursor	Regular	2907.78	0	34293.8	63	10	29	37.79	78055	39692	69867		032009_127_Sprenger_Q1_02	Serum_BENIGN_1_rep2
3568	P10909	P10909	23 449 CLUS HUMAN RecName Full Clusterin AltName Full Complement associated protein SP 40 40 AltNa	Regular	2859.8	0	50632.9	72	10	36	31.85	251216	153999	209750		032009_127_Sprenger_Q1_02	Serum_BENIGN_1_rep2
960	P02655	P02655	23 101 APOC2 HUMAN RecName Full Apolipoprotein C II Short Apo CII Short ApoC II Flags Precursor	Regular	2292.51	0	8914.93	26	4	7	75.95	60466	50220	42330		032009_127_Sprenger_Q1_02	Serum_BENIGN_1_rep2
8237	P05155	P05155	23 500 IC1 HUMAN RecName Full Plasma protease C1 inhibitor Short C1 Inh Short C1Inh AltName Full C	Regular	2288.42	0	53071.6	54	8	28	18.2	183888	122914	119575		032009_127_Sprenger_Q1_02	Serum_BENIGN_1_rep2
8377	P01591	P01591	IGJ HUMAN RecName Full Immunoglobulin J chain	Regular	2152.68	0	16050.7	13	2	10	14.6	32321	48481.5	32030		032009_127_Sprenger_Q1_02	Serum_BENIGN_1_rep2
9344	P01042	P01042	19 644 KNG1 HUMAN RecName Full Kininogen 1 AltName Full High molecular weight kininogen Short HMWK	Regular	2043.63	0	70923.3	92	16	60	22.04	301763	144003	204713		032009_127_Sprenger_Q1_02	Serum_BENIGN_1_rep2
19568	P25311	P25311	18 295 ZA2G HUMAN RecName Full Zinc alpha 2 glycoprotein AltName Full Zn alpha 2 glycoprotein Shor	Regular	1952.05	0	32373.1	33	6	27	24.82	51482	35122.2	38101	19571	032009_127_Sprenger_Q1_02	Serum_BENIGN_1_rep2
2966	P08603	P08603	19 1231 CFAH HUMAN RecName Full Complement factor H AltName Full H factor 1 Flags Precursor	Regular	1527.14	0	141615	141	26	96	30.59	299431	83012	248761		032009_127_Sprenger_Q1_02	Serum_BENIGN_1_rep2
13431	P00747	P00747	20 810 PLMN HUMAN RecName Full Plasminogen EC 3 4 21 7 Contains RecName Full Plasmin heavy chain A	Regular	1694.39	0	91169.8	115	19	61	39.7	262537	98494	235754		032009_127_Sprenger_Q1_02	Serum_BENIGN_1_rep2
18856	P04004	P04004	20 478 VTNC HUMAN RecName Full Vitronectin AltName Full Serum spreading factor Short S protein Alt	Regular	1620.75	0	53076.4	61	9	26	25.05	104557	76348	96461		032009_127_Sprenger_Q1_02	Serum_BENIGN_1_rep2
703	P02760	P02760	20 352 AMBP HUMAN RecName Full Protein AMBP Contains RecName Full Alpha 1 microglobulin Short Prot	Regular	1610.47	0	37970.6	25	7	26	20.42	79200	70482	54750		032009_127_Sprenger_Q1_02	Serum_BENIGN_1_rep2
2964	P00751	P00751	26 764 CFAB HUMAN RecName Full Complement factor B EC 3 4 21 47 AltName Full C3 C5 convertase AltN	Regular	1479.07	0	84312.5	54	8	63	15.43	90852	71498	83982		032009_127_Sprenger_Q1_02	Serum_BENIGN_1_rep2
958	P04114	P04114	28 4563 APOB HUMAN RecName Full Apolipoprotein B 100 Short Apo B 100 Contains RecName Full Apolipo	Regular	1447.76	0	514243	481	90	348	26.46	899398	83232	667005		032009_127_Sprenger_Q1_02	Serum_BENIGN_1_rep2
1858	P04003	P04003	49 597 C4BPA HUMAN RecName Full C4b binding protein alpha chain Short C4bp AltName Full Proline ri	Regular	1311.99	0	63723.7	64	16	42	27.87	108773	50266	64571		032009_127_Sprenger_Q1_02	Serum_BENIGN_1_rep2
10102	P04208	P04208	LV106 HUMAN RecName Full Ig lambda chain V I region WAH	Regular	1291.47	0	11839	10	2	7	40.37	32002	92757	18672		032009_127_Sprenger_Q1_02	Serum_BENIGN_1_rep2
531	P43652	P43652	22 599 AFAM HUMAN RecName Full Afamin AltName Full Alpha albumin Short Alpha Alb Flags Precursor	Regular	1270.3	0	68516	52	13	60	30.28	140341	96578	83413		032009_127_Sprenger_Q1_02	Serum_BENIGN_1_rep2
161	P04217	P04217	22 495 A1BG HUMAN RecName Full Alpha 1B glycoprotein AltName Full Alpha 1 B glycoprotein Flags Pr	Regular	1258.14	0	52511	56	9	28	23.63	125319	80675	124146		032009_127_Sprenger_Q1_02	Serum_BENIGN_1_rep2
2677	O43866	O43866	20 347 CD5L HUMAN RecName Full CD5 antigen like AltName Full SP alpha AltName Full CT 2 AltName	Regular	1239.58	0	37538	40	9	29	47.26	240433	202447	57482		032009_127_Sprenger_Q1_02	Serum_BENIGN_1_rep2
17362	P00734	P00734	25 622 THRB HUMAN RecName Full Prothrombin EC 3 4 21 5 AltName Full Coagulation factor II Contains	Regular	1185.88	0	68962.6	84	18	47	35.62	181577	54148	130823		032009_127_Sprenger_Q1_02	Serum_BENIGN_1_rep2
866	P01008	P01008	33 464 ANT3 HUMAN RecName Full Antithrombin III Short ATIII Flags Precursor	Regular	1118.75	0	49381.4	54	12	34	25.93	136291	64774	77774		032009_127_Sprenger_Q1_02	Serum_BENIGN_1_rep2
8730	P19823	P19823	19 946 ITIH2 HUMAN RecName Full Inter alpha trypsin inhibitor heavy chain H2 Short Inter alpha inhi	Regular	1028.04	0	104695	89	15	70	17.13	716010	107682	356615		032009_127_Sprenger_Q1_02	Serum_BENIGN_1_rep2
8729	P19827	P19827	28 911 ITIH1 HUMAN RecName Full Inter alpha trypsin inhibitor heavy chain H1 Short Inter alpha inhi	Regular	999.603	0	98927.9	64	11	54	14.48	132826	80435	128049		032009_127_Sprenger_Q1_02	Serum_BENIGN_1_rep2
14104	P20742	P20742	26 1482 PZP HUMAN RecName Full Pregnancy zone protein AltName Full C3 and PZP like alpha 2 macrogl	Regular	991.665	0	162451	83	17	87	8.85	516877	14595.6	240208	172	032009_127_Sprenger_Q1_02	Serum_BENIGN_1_rep2
6484	P02751	P02751	32 2386 FINC HUMAN RecName Full Fibronectin Short FN AltName Full Cold insoluble globulin Short CI	Regular	950.71	0	263081	156	32	143	19.36	278385	99535	224490		032009_127_Sprenger_Q1_02	Serum_BENIGN_1_rep2
7814	P05546	P05546	20 499 HEP2 HUMAN RecName Full Heparin cofactor 2 AltName Full Heparin cofactor II Short HC II Alt	Regular	938.657	0	55131.2	36	10	35	14.79	46027	25809	32425		032009_127_Sprenger_Q1_02	Serum_BENIGN_1_rep2
8132	P01781	P01781	HV320 HUMAN RecName Full Ig heavy chain V III region GAL	Regular	926.493	0	11885.4	14	3	7	40.52	22238	30378	14272		032009_127_Sprenger_Q1_02	Serum_BENIGN_1_rep2
10119	P80748	P80748	LV302 HUMAN RecName Full Ig lambda chain V III region LOI	Regular	898.818	0	12049.2	14	3	7	37.84	68288	66076	24100		032009_127_Sprenger_Q1_02	Serum_BENIGN_1_rep2
19571	A8MT79	A8MT79	18 204 ZAGL1 HUMAN RecName Full Putative zinc alpha 2 glycoprotein like 1 Flags Precursor	Regular	754.815	0	21360.6	12	4	13	20.86	36190	21837.8	17567	19568	032009_127_Sprenger_Q1_02	Serum_BENIGN_1_rep2
16062	P55000	P55000	22 103 SLUR1 HUMAN RecName Full Secreted Ly 6 uPAR related protein 1 Short SLURP 1 AltName Full AR	Regular	736.25	0	9494.52	8	2	6	74.39	29835	44752.5	6055		032009_127_Sprenger_Q1_02	Serum_BENIGN_1_rep2
8401	Q70UQ0	Q70UQ0	IKIP HUMAN RecName Full Inhibitor of nuclear factor kappa B kinase interacting protein Short I kapp	Regular	725.116	0	39423.1	13	2	30	6.86	1050943	3102699	262605		032009_127_Sprenger_Q1_02	Serum_BENIGN_1_rep2
1821	P02746	P02746	26 251 C1QB HUMAN RecName Full Complement C1q subcomponent subunit B Flags Precursor	Regular	640.629	0	23970.1	27	4	14	15.04	140965	201130	75183		032009_127_Sprenger_Q1_02	Serum_BENIGN_1_rep2
8732	Q14624	Q14624	29 930 ITIH4 HUMAN RecName Full Inter alpha trypsin inhibitor heavy chain H4 Short Inter alpha inhi	Regular	580.11	0	100472	53	11	61	15.85	93925	57824	76561		032009_127_Sprenger_Q1_02	Serum_BENIGN_1_rep2
34035	RANDOM13700	RANDOM13700	Random Sequence 13700	Random	536.998	1.11	53768.9	25	6	31	15.4	212190	201774	168954		032009_127_Sprenger_Q1_02	Serum_BENIGN_1_rep2
13156	Q96PD5	Q96PD5	22 576 PGRP2 HUMAN RecName Full N acetylmuramoyl L alanine amidase EC 3 5 1 28 AltName Full Peptid	Regular	519.982	1.1	60550.7	35	7	35	25.23	34613	21808	17682		032009_127_Sprenger_Q1_02	Serum_BENIGN_1_rep2
27949	RANDOM7614	RANDOM7614	Random Sequence 7614	Random	510.529	2.17	15259.8	7	3	9	33.57	15565	15601.5	10933		032009_127_Sprenger_Q1_02	Serum_BENIGN_1_rep2
3794	P02748	P02748	22 559 CO9 HUMAN RecName Full Complement component C9 Contains RecName Full Complement component C	Regular	486.72	2.15	62347.4	35	7	41	14.68	33093	16235	18327		032009_127_Sprenger_Q1_02	Serum_BENIGN_1_rep2
6463	Q5TD97	Q5TD97	FHL5 HUMAN RecName Full Four and a half LIM domains protein 5 Short FHL 5 AltName Full Activator o	Regular	476.492	2.13	34829.7	11	5	40	12.68	204623	302280	64457		032009_127_Sprenger_Q1_02	Serum_BENIGN_1_rep2
3472	Q9H2X3	Q9H2X3	CLC4M HUMAN RecName Full C type lectin domain family 4 member M AltName Full CD209 antigen like pr	Regular	462.664	2.11	45863.5	18	7	31	11.28	37451	20535	14758		032009_127_Sprenger_Q1_02	Serum_BENIGN_1_rep2
19606	Q86UZ6	Q86UZ6	ZBT46 HUMAN RecName Full Zinc finger and BTB domain containing protein 46 AltName Full BTB POZ dom	Regular	444.844	2.08	64881.9	22	8	47	19.86	22970	14160	11344		032009_127_Sprenger_Q1_02	Serum_BENIGN_1_rep2
37713	RANDOM17378	RANDOM17378	Random Sequence 17378	Random	443.994	3.09	19098.5	8	2	8	40.12	12234	2310	7486		032009_127_Sprenger_Q1_02	Serum_BENIGN_1_rep2
8378	P01834	P01834	IGKC HUMAN RecName Full Ig kappa chain C region	Regular	133667	0	11779.9	168	6	7	80.19	5011563	3536875	4225221		032009_127_Sprenger_Q1_03	Serum_BENIGN_1_rep3
659	P02768	P02768	19 609 ALBU HUMAN RecName Full Serum albumin Flags Precursor	Regular	120465	0	69240.2	1230	63	54	81.73	51099230	7114672	50387550		032009_127_Sprenger_Q1_03	Serum_BENIGN_1_rep3
9582	P01842	P01842	LAC HUMAN RecName Full Ig lambda chain C regions	Regular	91834.9	0	11407.6	113	7	7	89.52	1576827	1179330	1295120		032009_127_Sprenger_Q1_03	Serum_BENIGN_1_rep3
953	P02647	P02647	19 267 APOA1 HUMAN RecName Full Apolipoprotein A I Short Apo AI Short ApoA I Contains RecName Full	Regular	72184.8	0	28961.6	300	22	31	74.3	6001993	2449247	5024950		032009_127_Sprenger_Q1_03	Serum_BENIGN_1_rep3
17952	P02787	P02787	20 698 TRFE HUMAN RecName Full Serotransferrin Short Transferrin AltName Full Siderophilin AltName	Regular	56846	0	77348.6	671	48	75	75.26	5770147	1193810	4682473		032009_127_Sprenger_Q1_03	Serum_BENIGN_1_rep3
9555	P18136	P18136	21 129 KV313 HUMAN RecName Full Ig kappa chain V III region HIC Flags Precursor	Regular	46547.6	0	11819.1	64	6	6	45.87	313190	0	301974	9544 9545 9546 9547 9549 9554	032009_127_Sprenger_Q1_03	Serum_BENIGN_1_rep3
954	P02652	P02652	19 100 APOA2 HUMAN RecName Full Apolipoprotein A II Short Apo AII Short ApoA II Contains RecName F	Regular	42304.6	0	9360.69	86	7	9	86.59	803715	675357	682171		032009_127_Sprenger_Q1_03	Serum_BENIGN_1_rep3
8371	P01857	P01857	IGHG1 HUMAN RecName Full Ig gamma 1 chain C region	Regular	40383.3	0	36619.2	190	14	21	51.21	5268358	2837266	4107612	8372 8373 8374	032009_127_Sprenger_Q1_03	Serum_BENIGN_1_rep3
9554	P18135	P18135	21 129 KV312 HUMAN RecName Full Ig kappa chain V III region HAH Flags Precursor	Regular	39377.5	0	11932.2	49	6	7	45.87	313190	22123	142200	9544 9545 9546 9547 9549 9555	032009_127_Sprenger_Q1_03	Serum_BENIGN_1_rep3
9546	P01622	P01622	KV304 HUMAN RecName Full Ig kappa chain V III region Ti	Regular	39352.9	0	11902.2	47	6	6	61.47	295173	119071	133225	9544 9545 9547 9549 9554 9555	032009_127_Sprenger_Q1_03	Serum_BENIGN_1_rep3
9549	P04206	P04206	KV307 HUMAN RecName Full Ig kappa chain V III region GOL AltName Full Rheumatoid factor	Regular	39229.3	0	11944.4	46	6	8	44.04	298391	0	132664	9544 9545 9546 9547 9554 9555	032009_127_Sprenger_Q1_03	Serum_BENIGN_1_rep3
9547	P01623	P01623	KV305 HUMAN RecName Full Ig kappa chain V III region WOL	Regular	39222.2	0	11860.2	48	5	7	45.87	303900	0	139096	9544 9545 9546 9549 9554 9555	032009_127_Sprenger_Q1_03	Serum_BENIGN_1_rep3
9544	P01620	P01620	KV302 HUMAN RecName Full Ig kappa chain V III region SIE	Regular	39017.1	0	11889.1	47	4	6	45.87	294040	0	137458	9545 9546 9547 9549 9554 9555	032009_127_Sprenger_Q1_03	Serum_BENIGN_1_rep3
9545	P01621	P01621	5 100 KV303 HUMAN RecName Full Ig kappa chain V III region NG9 Flags Precursor Fragment	Regular	33530.9	0	10502.6	37	5	6	35.42	226679	184488	121645	9544 9546 9547 9549 9554 9555	032009_127_Sprenger_Q1_03	Serum_BENIGN_1_rep3
961	P02656	P02656	21 99 APOC3 HUMAN RecName Full Apolipoprotein C III Short Apo CIII Short ApoC III Flags Precursor	Regular	28145.7	0	8764.68	46	3	9	58.23	169012	163029	143465		032009_127_Sprenger_Q1_03	Serum_BENIGN_1_rep3
8116	P01765	P01765	HV304 HUMAN RecName Full Ig heavy chain V III region TIL	Regular	22977.2	0	11726.2	50	6	6	46.96	146832	58186.5	132076	8115 8130	032009_127_Sprenger_Q1_03	Serum_BENIGN_1_rep3
8117	P01766	P01766	HV305 HUMAN RecName Full Ig heavy chain V III region BRO	Regular	22647	0	13340.8	36	3	6	40.83	208714	208714	203035		032009_127_Sprenger_Q1_03	Serum_BENIGN_1_rep3
172	P01023	P01023	24 1474 A2MG HUMAN RecName Full Alpha 2 macroglobulin Short Alpha 2 M AltName Full C3 and PZP like	Regular	19222.3	0	162223	853	73	95	62.03	5045475	818737	3928893	14104	032009_127_Sprenger_Q1_03	Serum_BENIGN_1_rep3
8372	P01859	P01859	IGHG2 HUMAN RecName Full Ig gamma 2 chain C region	Regular	17792	0	36528	129	14	20	41.1	2666909	624786	1606963	8371 8373 8374	032009_127_Sprenger_Q1_03	Serum_BENIGN_1_rep3
8115	P01764	P01764	20 117 HV303 HUMAN RecName Full Ig heavy chain V III region VH26 Flags Precursor	Regular	17328.9	0	10559.7	27	2	6	30.61	136106	0	82339	8116 8130	032009_127_Sprenger_Q1_03	Serum_BENIGN_1_rep3
8130	P01779	P01779	HV318 HUMAN RecName Full Ig heavy chain V III region TUR	Regular	17251.8	0	12301.9	31	4	7	30.17	124862	80214.5	86447	8115 8116	032009_127_Sprenger_Q1_03	Serum_BENIGN_1_rep3
8374	P01861	P01861	IGHG4 HUMAN RecName Full Ig gamma 4 chain C region	Regular	15312.6	0	36453.8	89	12	20	44.04	2189453	9261.74	1068224	8371 8372 8373	032009_127_Sprenger_Q1_03	Serum_BENIGN_1_rep3
7811	P02790	P02790	24 462 HEMO HUMAN RecName Full Hemopexin AltName Full Beta 1B glycoprotein Flags Precursor	Regular	15146.2	0	49979.8	161	19	34	55.13	988621	549520	772695		032009_127_Sprenger_Q1_03	Serum_BENIGN_1_rep3
3	P63284	P63284	0 10 CLPB_ECOLI Chaperone protein ClpB OS=Escherichia coli (strain K12) GN=clpB PE=1 SV=1	Regular	14716.8	0	95756.3	176	12	66	21.12	2224720	1222489	1975539		032009_127_Sprenger_Q1_03	Serum_BENIGN_1_rep3
8367	P01876	P01876	IGHA1 HUMAN RecName Full Ig alpha 1 chain C region	Regular	14368.2	0	38510.1	164	16	23	57.79	1306926	545900	976198	8368	032009_127_Sprenger_Q1_03	Serum_BENIGN_1_rep3
160	P01009	P01009	25 418 A1AT HUMAN RecName Full Alpha 1 antitrypsin AltName Full Alpha 1 protease inhibitor AltName	Regular	13970.8	0	44381.6	231	21	33	54.31	1723493	744251	1348849		032009_127_Sprenger_Q1_03	Serum_BENIGN_1_rep3
8375	P01871	P01871	IGHM HUMAN RecName Full Ig mu chain C region	Regular	13649.8	0	49991	161	16	38	48.23	1033634	379461	677711	11062	032009_127_Sprenger_Q1_03	Serum_BENIGN_1_rep3
157	P02763	P02763	19 201 A1AG1 HUMAN RecName Full Alpha 1 acid glycoprotein 1 Short AGP 1 AltName Full Orosomucoid 1	Regular	13560.1	0	21788.2	80	10	16	61.2	493783	349377	392925	158	032009_127_Sprenger_Q1_03	Serum_BENIGN_1_rep3
158	P19652	P19652	19 201 A1AG2 HUMAN RecName Full Alpha 1 acid glycoprotein 2 Short AGP 2 AltName Full Orosomucoid 2	Regular	12400.8	0	21936.3	62	8	18	48.09	294115	101809	164442	157	032009_127_Sprenger_Q1_03	Serum_BENIGN_1_rep3
9512	P01593	P01593	KV101 HUMAN RecName Full Ig kappa chain V I region AG	Regular	11192.6	0	12106.4	37	4	6	53.7	230200	210254	112558	9519 9520 9528	032009_127_Sprenger_Q1_03	Serum_BENIGN_1_rep3
7734	P68871	P68871	2 147 HBB HUMAN RecName Full Hemoglobin subunit beta AltName Full Hemoglobin beta chain AltName F	Regular	10403.1	0	15981.3	74	10	12	75.34	206268	114053	183361	7735	032009_127_Sprenger_Q1_03	Serum_BENIGN_1_rep3
3765	P01024	P01024	23 1663 CO3 HUMAN RecName Full Complement C3 AltName Full C3 and PZP like alpha 2 macroglobulin do	Regular	10174	0	186491	656	73	135	56.79	2455828	351568	1796521		032009_127_Sprenger_Q1_03	Serum_BENIGN_1_rep3
11062	P04220	P04220	MUCB HUMAN RecName Full Ig mu heavy chain disease protein AltName Full BOT	Regular	10173	0	43570.6	91	12	35	28.64	664217	83347.8	281097	8375	032009_127_Sprenger_Q1_03	Serum_BENIGN_1_rep3
8011	P00738	P00738	19 406 HPT HUMAN RecName Full Haptoglobin Contains RecName Full Haptoglobin alpha chain Contains R	Regular	10029.3	0	44033.4	118	15	27	38.4	592466	225658	466479	8010	032009_127_Sprenger_Q1_03	Serum_BENIGN_1_rep3
18850	P02774	P02774	17 474 VTDB HUMAN RecName Full Vitamin D binding protein Short DBP Short VDB AltName Full Group sp	Regular	9807.7	0	52840.3	194	22	44	56.55	518762	130039	400937		032009_127_Sprenger_Q1_03	Serum_BENIGN_1_rep3
8373	P01860	P01860	IGHG3 HUMAN RecName Full Ig gamma 3 chain C region AltName Full Heavy chain disease protein AltNam	Regular	9793.95	0	42313.5	132	14	24	36.87	2605266	246258	1284469	8371 8372 8374	032009_127_Sprenger_Q1_03	Serum_BENIGN_1_rep3
187	P01011	P01011	24 423 AACT HUMAN RecName Full Alpha 1 antichymotrypsin Short ACT AltName Full Cell growth inhibit	Regular	9617.06	0	45322.9	103	15	31	44.75	314945	167253	184198		032009_127_Sprenger_Q1_03	Serum_BENIGN_1_rep3
960	P02655	P02655	23 101 APOC2 HUMAN RecName Full Apolipoprotein C II Short Apo CII Short ApoC II Flags Precursor	Regular	9093.49	0	8914.93	34	4	7	75.95	81502	73491	50348		032009_127_Sprenger_Q1_03	Serum_BENIGN_1_rep3
9520	P01601	P01601	23 117 KV109 HUMAN RecName Full Ig kappa chain V I region HK101 Flags Precursor Fragment	Regular	8746.37	0	10497.6	25	4	4	77.89	121474	37868.7	61018	9512 9519 9528	032009_127_Sprenger_Q1_03	Serum_BENIGN_1_rep3
9519	P01600	P01600	KV108 HUMAN RecName Full Ig kappa chain V I region Hau	Regular	8129.28	0	11785	20	3	4	61.11	119488	13272.1	54353	9512 9520 9528	032009_127_Sprenger_Q1_03	Serum_BENIGN_1_rep3
9528	P01609	P01609	KV117 HUMAN RecName Full Ig kappa chain V I region Scw	Regular	7892.53	0	11878.1	21	2	6	27.78	78280	16470.5	29486	9512 9519 9520	032009_127_Sprenger_Q1_03	Serum_BENIGN_1_rep3
959	P02654	P02654	27 83 APOC1 HUMAN RecName Full Apolipoprotein C I Short Apo CI Short ApoC I Flags Precursor	Regular	6698.07	0	6630.58	29	6	7	68.42	116911	94525	67965		032009_127_Sprenger_Q1_03	Serum_BENIGN_1_rep3
2878	P00450	P00450	20 1065 CERU HUMAN RecName Full Ceruloplasmin EC 1 16 3 1 AltName Full Ferroxidase Flags Precurso	Regular	5844.28	0	120884	211	28	78	39.87	493726	162191	341109		032009_127_Sprenger_Q1_03	Serum_BENIGN_1_rep3
966	P02749	P02749	20 345 APOH HUMAN RecName Full Beta 2 glycoprotein 1 AltName Full Beta 2 glycoprotein I Short Beta	Regular	5754.11	0	37509.2	69	8	20	44.17	178642	138729	114761		032009_127_Sprenger_Q1_03	Serum_BENIGN_1_rep3
8377	P01591	P01591	IGJ HUMAN RecName Full Immunoglobulin J chain	Regular	5629.25	0	16050.7	17	2	10	14.6	31637	46545	29163		032009_127_Sprenger_Q1_03	Serum_BENIGN_1_rep3
8010	P00739	P00739	20 348 HPTR HUMAN RecName Full Haptoglobin related protein Flags Precursor	Regular	5192.1	0	37448.3	50	8	23	25.53	356031	15038.3	153817	8011	032009_127_Sprenger_Q1_03	Serum_BENIGN_1_rep3
6403	P02765	P02765	19 367 FETUA HUMAN RecName Full Alpha 2 HS glycoprotein AltName Full Ba alpha 2 glycoprotein AltNa	Regular	4933.13	0	38011.5	102	10	18	42.69	293227	160494	264112		032009_127_Sprenger_Q1_03	Serum_BENIGN_1_rep3
955	P06727	P06727	21 396 APOA4 HUMAN RecName Full Apolipoprotein A IV Short Apo AIV Short ApoA IV Flags Precursor	Regular	4660.98	0	43402.6	108	19	41	61.7	286749	104657	226992		032009_127_Sprenger_Q1_03	Serum_BENIGN_1_rep3
8368	P01877	P01877	IGHA2 HUMAN RecName Full Ig alpha 2 chain C region	Regular	3970.82	0	37324.7	76	13	22	60	650604	45933.9	323198	8367	032009_127_Sprenger_Q1_03	Serum_BENIGN_1_rep3
782	P01019	P01019	34 485 ANGT HUMAN RecName Full Angiotensinogen AltName Full Serpin A8 Contains RecName Full Angio	Regular	3792.4	0	49989.3	60	7	23	20.35	72469	52046	44699		032009_127_Sprenger_Q1_03	Serum_BENIGN_1_rep3
3773	P0C0L5	P0C0L5	20 1744 CO4B HUMAN RecName Full Complement C4 B AltName Full Basic complement C4 AltName Full C3	Regular	3752.18	0	192082	304	39	117	30.32	637694	77493.2	495183	3772	032009_127_Sprenger_Q1_03	Serum_BENIGN_1_rep3
964	P02649	P02649	19 317 APOE HUMAN RecName Full Apolipoprotein E Short Apo E Flags Precursor	Regular	3727.5	0	34293.8	75	10	29	43.81	86487	37305	85827		032009_127_Sprenger_Q1_03	Serum_BENIGN_1_rep3
8016	P04196	P04196	19 525 HRG HUMAN RecName Full Histidine rich glycoprotein AltName Full Histidine proline rich glyc	Regular	3597.8	0	58572.4	83	10	33	27.42	82005	45006	80046		032009_127_Sprenger_Q1_03	Serum_BENIGN_1_rep3
7733	P69905	P69905	2 142 HBA HUMAN RecName Full Hemoglobin subunit alpha AltName Full Hemoglobin alpha chain AltName	Regular	3493.69	0	15183.4	44	5	8	53.9	101539	79831	52217		032009_127_Sprenger_Q1_03	Serum_BENIGN_1_rep3
9542	P06310	P06310	21 133 KV206 HUMAN RecName Full Ig kappa chain V II region RPMI 6410 Flags Precursor	Regular	3021.36	0	12699.1	15	2	7	34.51	85289	123093	64478		032009_127_Sprenger_Q1_03	Serum_BENIGN_1_rep3
7735	P02042	P02042	2 147 HBD HUMAN RecName Full Hemoglobin subunit delta AltName Full Hemoglobin delta chain AltName	Regular	2952.08	0	16038.4	32	5	12	38.36	94665	0	61027	7734	032009_127_Sprenger_Q1_03	Serum_BENIGN_1_rep3
3772	P0C0L4	P0C0L4	20 1744 CO4A HUMAN RecName Full Complement C4 A AltName Full Acidic complement C4 AltName Full C3	Regular	2886.13	0	192117	223	40	117	31.77	633508	55335.8	307538	3773	032009_127_Sprenger_Q1_03	Serum_BENIGN_1_rep3
3568	P10909	P10909	23 449 CLUS HUMAN RecName Full Clusterin AltName Full Complement associated protein SP 40 40 AltNa	Regular	2719.75	0	50632.9	69	9	36	32.32	214553	138641	180264		032009_127_Sprenger_Q1_03	Serum_BENIGN_1_rep3
18856	P04004	P04004	20 478 VTNC HUMAN RecName Full Vitronectin AltName Full Serum spreading factor Short S protein Alt	Regular	2611.22	0	53076.4	46	8	26	24.84	93052	73308	78902		032009_127_Sprenger_Q1_03	Serum_BENIGN_1_rep3
13420	P02776	P02776	32 101 PLF4 HUMAN RecName Full Platelet factor 4 Short PF 4 AltName Full C X C motif chemokine 4 A	Regular	2123.18	0	7997.29	16	3	6	57.14	16805	22266	11774		032009_127_Sprenger_Q1_03	Serum_BENIGN_1_rep3
19568	P25311	P25311	18 295 ZA2G HUMAN RecName Full Zinc alpha 2 glycoprotein AltName Full Zn alpha 2 glycoprotein Shor	Regular	2065.29	0	32373.1	36	8	27	41.37	47397	37068	35694		032009_127_Sprenger_Q1_03	Serum_BENIGN_1_rep3
2964	P00751	P00751	26 764 CFAB HUMAN RecName Full Complement factor B EC 3 4 21 47 AltName Full C3 C5 convertase AltN	Regular	1958.35	0	84312.5	61	10	63	21.52	119301	62296	89756		032009_127_Sprenger_Q1_03	Serum_BENIGN_1_rep3
9344	P01042	P01042	19 644 KNG1 HUMAN RecName Full Kininogen 1 AltName Full High molecular weight kininogen Short HMWK	Regular	1735	0	70923.3	77	16	60	33.55	253252	135353	156424		032009_127_Sprenger_Q1_03	Serum_BENIGN_1_rep3
963	P05090	P05090	21 189 APOD HUMAN RecName Full Apolipoprotein D Short Apo D Short ApoD Flags Precursor	Regular	1613.29	0	19588.2	20	4	11	28.99	58794	55519	47661		032009_127_Sprenger_Q1_03	Serum_BENIGN_1_rep3
866	P01008	P01008	33 464 ANT3 HUMAN RecName Full Antithrombin III Short ATIII Flags Precursor	Regular	1559.52	0	49381.4	51	11	34	25.69	112546	61140	68223		032009_127_Sprenger_Q1_03	Serum_BENIGN_1_rep3
703	P02760	P02760	20 352 AMBP HUMAN RecName Full Protein AMBP Contains RecName Full Alpha 1 microglobulin Short Prot	Regular	1554.12	0	37970.6	23	4	26	15.92	68819	66290	44055		032009_127_Sprenger_Q1_03	Serum_BENIGN_1_rep3
958	P04114	P04114	28 4563 APOB HUMAN RecName Full Apolipoprotein B 100 Short Apo B 100 Contains RecName Full Apolipo	Regular	1529.68	0	514243	456	84	348	22.49	815452	80226	691634		032009_127_Sprenger_Q1_03	Serum_BENIGN_1_rep3
8237	P05155	P05155	23 500 IC1 HUMAN RecName Full Plasma protease C1 inhibitor Short C1 Inh Short C1Inh AltName Full C	Regular	1506.42	0	53071.6	47	7	28	18.2	152245	113400	99934		032009_127_Sprenger_Q1_03	Serum_BENIGN_1_rep3
2966	P08603	P08603	19 1231 CFAH HUMAN RecName Full Complement factor H AltName Full H factor 1 Flags Precursor	Regular	1499.46	0	141615	150	29	96	28.36	328616	76296	231179		032009_127_Sprenger_Q1_03	Serum_BENIGN_1_rep3
13431	P00747	P00747	20 810 PLMN HUMAN RecName Full Plasminogen EC 3 4 21 7 Contains RecName Full Plasmin heavy chain A	Regular	1379.18	0	91169.8	119	27	61	39.32	270792	84449	227498		032009_127_Sprenger_Q1_03	Serum_BENIGN_1_rep3
13560	P27169	P27169	2 355 PON1 HUMAN RecName Full Serum paraoxonase arylesterase 1 Short PON 1 EC 3 1 1 2 EC 3 1 8 1 Al	Regular	1344.59	0	39789.3	36	8	18	38.98	77245	59147	59139		032009_127_Sprenger_Q1_03	Serum_BENIGN_1_rep3
6239	Q6P587	Q6P587	FAHD1 HUMAN RecName Full Fumarylacetoacetate hydrolase domain containing protein 1 EC 3 AltNa	Regular	1278.05	0	25128.1	13	2	19	14.29	1743925	2614730	800767		032009_127_Sprenger_Q1_03	Serum_BENIGN_1_rep3
17362	P00734	P00734	25 622 THRB HUMAN RecName Full Prothrombin EC 3 4 21 5 AltName Full Coagulation factor II Contains	Regular	1235.67	0	68962.6	62	12	47	32.94	111014	48806	89585		032009_127_Sprenger_Q1_03	Serum_BENIGN_1_rep3
531	P43652	P43652	22 599 AFAM HUMAN RecName Full Afamin AltName Full Alpha albumin Short Alpha Alb Flags Precursor	Regular	1172.26	0	68516	64	16	60	22.49	135088	82699	76498		032009_127_Sprenger_Q1_03	Serum_BENIGN_1_rep3
25513	RANDOM5178	RANDOM5178	Random Sequence 5178	Random	964.373	1.33	13408.9	15	3	8	30.77	38164	34641	19652		032009_127_Sprenger_Q1_03	Serum_BENIGN_1_rep3
14104	P20742	P20742	26 1482 PZP HUMAN RecName Full Pregnancy zone protein AltName Full C3 and PZP like alpha 2 macrogl	Regular	897.045	1.32	162451	97	19	87	8.85	542508	26498.7	233105	172	032009_127_Sprenger_Q1_03	Serum_BENIGN_1_rep3
1858	P04003	P04003	49 597 C4BPA HUMAN RecName Full C4b binding protein alpha chain Short C4bp AltName Full Proline ri	Regular	875.852	1.3	63723.7	57	14	42	30.05	125119	52438	69482		032009_127_Sprenger_Q1_03	Serum_BENIGN_1_rep3
8729	P19827	P19827	28 911 ITIH1 HUMAN RecName Full Inter alpha trypsin inhibitor heavy chain H1 Short Inter alpha inhi	Regular	861.227	1.28	98927.9	56	11	54	15.61	126885	70054	74939		032009_127_Sprenger_Q1_03	Serum_BENIGN_1_rep3
161	P04217	P04217	22 495 A1BG HUMAN RecName Full Alpha 1B glycoprotein AltName Full Alpha 1 B glycoprotein Flags Pr	Regular	855.584	1.27	52511	41	8	28	20.46	99568	68553	80069		032009_127_Sprenger_Q1_03	Serum_BENIGN_1_rep3
2677	O43866	O43866	20 347 CD5L HUMAN RecName Full CD5 antigen like AltName Full SP alpha AltName Full CT 2 AltName	Regular	672.78	1.25	37538	32	6	29	37.8	42712	28351	40809		032009_127_Sprenger_Q1_03	Serum_BENIGN_1_rep3
8730	P19823	P19823	19 946 ITIH2 HUMAN RecName Full Inter alpha trypsin inhibitor heavy chain H2 Short Inter alpha inhi	Regular	632.203	1.23	104695	57	10	70	14.12	164237	92795	103901		032009_127_Sprenger_Q1_03	Serum_BENIGN_1_rep3
6484	P02751	P02751	32 2386 FINC HUMAN RecName Full Fibronectin Short FN AltName Full Cold insoluble globulin Short CI	Regular	625.8	1.22	263081	125	24	143	15.37	192938	59986	176266		032009_127_Sprenger_Q1_03	Serum_BENIGN_1_rep3
14494	P02753	P02753	19 201 RET4 HUMAN RecName Full Retinol binding protein 4 AltName Full Plasma retinol binding prote	Regular	614.072	1.2	21413.8	15	5	13	26.23	21556	18314	11072		032009_127_Sprenger_Q1_03	Serum_BENIGN_1_rep3
25410	RANDOM5075	RANDOM5075	Random Sequence 5075	Random	572.07	2.38	12089.6	10	2	8	56.19	6092	9138	4172		032009_127_Sprenger_Q1_03	Serum_BENIGN_1_rep3
8732	Q14624	Q14624	29 930 ITIH4 HUMAN RecName Full Inter alpha trypsin inhibitor heavy chain H4 Short Inter alpha inhi	Regular	546.131	2.35	100472	53	10	61	13.75	111085	59127	90170		032009_127_Sprenger_Q1_03	Serum_BENIGN_1_rep3
10138	Q5SRR4	Q5SRR4	42 150 LY65C HUMAN RecName Full Lymphocyte antigen 6 complex locus protein G5c Flags Precursor	Regular	437.805	2.33	12810.4	6	2	8	22.94	8815	13222.5	3225		032009_127_Sprenger_Q1_03	Serum_BENIGN_1_rep3
24143	RANDOM3808	RANDOM3808	Random Sequence 3808	Random	371.386	3.45	67487.2	21	7	53	6.38	22271	24075	10778		032009_127_Sprenger_Q1_03	Serum_BENIGN_1_rep3
659	P02768	P02768	19 609 ALBU HUMAN RecName Full Serum albumin Flags Precursor	Regular	133537	0	69240.2	1151	61	54	85.79	50851400	8614325	49814280		032009_127_Sprenger_R1_01	Serum_MALIGNANT_4_rep1
8378	P01834	P01834	IGKC HUMAN RecName Full Ig kappa chain C region	Regular	121922	0	11779.9	166	6	7	83.02	4786066	3547819	4276249		032009_127_Sprenger_R1_01	Serum_MALIGNANT_4_rep1
9582	P01842	P01842	LAC HUMAN RecName Full Ig lambda chain C regions	Regular	87532.4	0	11407.6	112	7	7	85.71	1983270	1587102	1469558		032009_127_Sprenger_R1_01	Serum_MALIGNANT_4_rep1
8011	P00738	P00738	19 406 HPT HUMAN RecName Full Haptoglobin Contains RecName Full Haptoglobin alpha chain Contains R	Regular	61985.2	0	44033.4	420	31	27	76.55	11595690	3914086	9719590	8010	032009_127_Sprenger_R1_01	Serum_MALIGNANT_4_rep1
8371	P01857	P01857	IGHG1 HUMAN RecName Full Ig gamma 1 chain C region	Regular	42298.5	0	36619.2	180	12	21	48.48	5542785	3191221	4489155	8372 8373 8374	032009_127_Sprenger_R1_01	Serum_MALIGNANT_4_rep1
17952	P02787	P02787	20 698 TRFE HUMAN RecName Full Serotransferrin Short Transferrin AltName Full Siderophilin AltName	Regular	41595	0	77348.6	634	50	75	77.61	4938314	988038	4095894		032009_127_Sprenger_R1_01	Serum_MALIGNANT_4_rep1
954	P02652	P02652	19 100 APOA2 HUMAN RecName Full Apolipoprotein A II Short Apo AII Short ApoA II Contains RecName F	Regular	40571.9	0	9360.69	77	5	9	74.39	465275	430758	408864		032009_127_Sprenger_R1_01	Serum_MALIGNANT_4_rep1
953	P02647	P02647	19 267 APOA1 HUMAN RecName Full Apolipoprotein A I Short Apo AI Short ApoA I Contains RecName Full	Regular	39875.1	0	28961.6	223	16	31	63.05	2981495	1220991	2518321		032009_127_Sprenger_R1_01	Serum_MALIGNANT_4_rep1
157	P02763	P02763	19 201 A1AG1 HUMAN RecName Full Alpha 1 acid glycoprotein 1 Short AGP 1 AltName Full Orosomucoid 1	Regular	36206.6	0	21788.2	103	10	16	51.37	1931843	1557575	1617412	158	032009_127_Sprenger_R1_01	Serum_MALIGNANT_4_rep1
961	P02656	P02656	21 99 APOC3 HUMAN RecName Full Apolipoprotein C III Short Apo CIII Short ApoC III Flags Precursor	Regular	31673.7	0	8764.68	37	3	9	43.04	178549	176338	130945		032009_127_Sprenger_R1_01	Serum_MALIGNANT_4_rep1
160	P01009	P01009	25 418 A1AT HUMAN RecName Full Alpha 1 antitrypsin AltName Full Alpha 1 protease inhibitor AltName	Regular	31063.3	0	44381.6	367	28	33	68.27	6213359	2778322	4749454	159	032009_127_Sprenger_R1_01	Serum_MALIGNANT_4_rep1
8116	P01765	P01765	HV304 HUMAN RecName Full Ig heavy chain V III region TIL	Regular	29981.5	0	11726.2	43	3	6	26.09	160155	154316	161134	8115	032009_127_Sprenger_R1_01	Serum_MALIGNANT_4_rep1
7811	P02790	P02790	24 462 HEMO HUMAN RecName Full Hemopexin AltName Full Beta 1B glycoprotein Flags Precursor	Regular	29741.3	0	49979.8	176	16	34	46.7	1789702	1014951	1467411		032009_127_Sprenger_R1_01	Serum_MALIGNANT_4_rep1
187	P01011	P01011	24 423 AACT HUMAN RecName Full Alpha 1 antichymotrypsin Short ACT AltName Full Cell growth inhibit	Regular	29460.6	0	45322.9	212	17	31	46.5	1679989	942552	1424558		032009_127_Sprenger_R1_01	Serum_MALIGNANT_4_rep1
8010	P00739	P00739	20 348 HPTR HUMAN RecName Full Haptoglobin related protein Flags Precursor	Regular	27762.3	0	37448.3	184	20	23	53.5	5960654	952062	3063024	8011	032009_127_Sprenger_R1_01	Serum_MALIGNANT_4_rep1
15456	P02735	P02735	19 122 SAA HUMAN RecName Full Serum amyloid A protein Short SAA Contains RecName Full Amyloid prot	Regular	26589	0	11682.7	77	7	11	66.35	266732	228654	295198		032009_127_Sprenger_R1_01	Serum_MALIGNANT_4_rep1
9547	P01623	P01623	KV305 HUMAN RecName Full Ig kappa chain V III region WOL	Regular	24596.7	0	11860.2	68	6	7	49.54	280053	0	276886	9512 9518 9529 9544 9545 9546 9549 9551 9554 9555	032009_127_Sprenger_R1_01	Serum_MALIGNANT_4_rep1
3765	P01024	P01024	23 1663 CO3 HUMAN RecName Full Complement C3 AltName Full C3 and PZP like alpha 2 macroglobulin do	Regular	22708	0	186491	987	93	135	64.9	7030734	1051288	5609980		032009_127_Sprenger_R1_01	Serum_MALIGNANT_4_rep1
8367	P01876	P01876	IGHA1 HUMAN RecName Full Ig alpha 1 chain C region	Regular	21919	0	38510.1	181	14	23	55.81	2409286	964877	2024562	8368	032009_127_Sprenger_R1_01	Serum_MALIGNANT_4_rep1
158	P19652	P19652	19 201 A1AG2 HUMAN RecName Full Alpha 1 acid glycoprotein 2 Short AGP 2 AltName Full Orosomucoid 2	Regular	21640.5	0	21936.3	77	9	18	53.55	492173	326391	302329	157	032009_127_Sprenger_R1_01	Serum_MALIGNANT_4_rep1
9555	P18136	P18136	21 129 KV313 HUMAN RecName Full Ig kappa chain V III region HIC Flags Precursor	Regular	19938.7	0	11819.1	54	8	6	91.74	281247	14041.2	132395	9512 9518 9529 9544 9545 9546 9547 9549 9551 9554	032009_127_Sprenger_R1_01	Serum_MALIGNANT_4_rep1
9554	P18135	P18135	21 129 KV312 HUMAN RecName Full Ig kappa chain V III region HAH Flags Precursor	Regular	19887.3	0	11932.2	55	7	7	77.98	280659	0	131903	9512 9518 9529 9544 9545 9546 9547 9549 9551 9555	032009_127_Sprenger_R1_01	Serum_MALIGNANT_4_rep1
9544	P01620	P01620	KV302 HUMAN RecName Full Ig kappa chain V III region SIE	Regular	19842.3	0	11889.1	55	7	6	66.97	269394	15688.9	128294	9512 9518 9529 9545 9546 9547 9549 9551 9554 9555	032009_127_Sprenger_R1_01	Serum_MALIGNANT_4_rep1
9546	P01622	P01622	KV304 HUMAN RecName Full Ig kappa chain V III region Ti	Regular	19776	0	11902.2	59	7	6	66.97	290396	80235.3	132829	9512 9518 9529 9544 9545 9547 9549 9551 9554 9555	032009_127_Sprenger_R1_01	Serum_MALIGNANT_4_rep1
9549	P04206	P04206	KV307 HUMAN RecName Full Ig kappa chain V III region GOL AltName Full Rheumatoid factor	Regular	19631.8	0	11944.4	54	6	8	49.54	280812	2743	128505	9512 9518 9529 9544 9545 9546 9547 9551 9554 9555	032009_127_Sprenger_R1_01	Serum_MALIGNANT_4_rep1
8115	P01764	P01764	20 117 HV303 HUMAN RecName Full Ig heavy chain V III region VH26 Flags Precursor	Regular	18521.3	0	10559.7	32	2	6	30.61	156913	0	97567	8116	032009_127_Sprenger_R1_01	Serum_MALIGNANT_4_rep1
8117	P01766	P01766	HV305 HUMAN RecName Full Ig heavy chain V III region BRO	Regular	16767.4	0	13340.8	39	5	6	70.83	227651	223803	221924		032009_127_Sprenger_R1_01	Serum_MALIGNANT_4_rep1
9545	P01621	P01621	5 100 KV303 HUMAN RecName Full Ig kappa chain V III region NG9 Flags Precursor Fragment	Regular	16743.2	0	10502.6	44	5	6	41.67	211643	147765	118244	9512 9518 9529 9544 9546 9547 9549 9551 9554 9555	032009_127_Sprenger_R1_01	Serum_MALIGNANT_4_rep1
8372	P01859	P01859	IGHG2 HUMAN RecName Full Ig gamma 2 chain C region	Regular	14623.3	0	36528	112	14	20	39.57	1936489	313620	1137325	8371 8373 8374	032009_127_Sprenger_R1_01	Serum_MALIGNANT_4_rep1
3	P63284	P63284	0 10 CLPB_ECOLI Chaperone protein ClpB OS=Escherichia coli (strain K12) GN=clpB PE=1 SV=1	Regular	13526.1	0	95756.3	171	12	66	21.35	1786639	898128	1576081		032009_127_Sprenger_R1_01	Serum_MALIGNANT_4_rep1
960	P02655	P02655	23 101 APOC2 HUMAN RecName Full Apolipoprotein C II Short Apo CII Short ApoC II Flags Precursor	Regular	13502.2	0	8914.93	34	4	7	63.29	151751	130164	81716		032009_127_Sprenger_R1_01	Serum_MALIGNANT_4_rep1
18850	P02774	P02774	17 474 VTDB HUMAN RecName Full Vitamin D binding protein Short DBP Short VDB AltName Full Group sp	Regular	13108.6	0	52840.3	198	21	44	60.7	858513	334591	768054		032009_127_Sprenger_R1_01	Serum_MALIGNANT_4_rep1
8374	P01861	P01861	IGHG4 HUMAN RecName Full Ig gamma 4 chain C region	Regular	12065.9	0	36453.8	80	10	20	44.04	1682421	32231.2	830898	8371 8372 8373	032009_127_Sprenger_R1_01	Serum_MALIGNANT_4_rep1
8373	P01860	P01860	IGHG3 HUMAN RecName Full Ig gamma 3 chain C region AltName Full Heavy chain disease protein AltNam	Regular	10177.3	0	42313.5	111	15	24	34.22	2345108	340606	1281411	8371 8372 8374	032009_127_Sprenger_R1_01	Serum_MALIGNANT_4_rep1
3773	P0C0L5	P0C0L5	20 1744 CO4B HUMAN RecName Full Complement C4 B AltName Full Basic complement C4 AltName Full C3	Regular	10073.7	0	192082	554	62	117	50.9	2137907	232967	1725396	3772	032009_127_Sprenger_R1_01	Serum_MALIGNANT_4_rep1
964	P02649	P02649	19 317 APOE HUMAN RecName Full Apolipoprotein E Short Apo E Flags Precursor	Regular	9691.19	0	34293.8	103	15	29	56.86	214208	88682	210093		032009_127_Sprenger_R1_01	Serum_MALIGNANT_4_rep1
172	P01023	P01023	24 1474 A2MG HUMAN RecName Full Alpha 2 macroglobulin Short Alpha 2 M AltName Full C3 and PZP like	Regular	9285.4	0	162223	506	57	95	52.31	2407080	392558	1685255	14104	032009_127_Sprenger_R1_01	Serum_MALIGNANT_4_rep1
8375	P01871	P01871	IGHM HUMAN RecName Full Ig mu chain C region	Regular	8461.93	0	49991	109	11	38	29.87	488374	244393	333803	11062	032009_127_Sprenger_R1_01	Serum_MALIGNANT_4_rep1
3772	P0C0L4	P0C0L4	20 1744 CO4A HUMAN RecName Full Complement C4 A AltName Full Acidic complement C4 AltName Full C3	Regular	7851.18	0	192117	417	61	117	50.9	2110091	200621	1039142	3773	032009_127_Sprenger_R1_01	Serum_MALIGNANT_4_rep1
9512	P01593	P01593	KV101 HUMAN RecName Full Ig kappa chain V I region AG	Regular	7793.49	0	12106.4	36	4	6	59.26	246653	224109	92638	9518 9529 9544 9545 9546 9547 9549 9551 9554 9555	032009_127_Sprenger_R1_01	Serum_MALIGNANT_4_rep1
2878	P00450	P00450	20 1065 CERU HUMAN RecName Full Ceruloplasmin EC 1 16 3 1 AltName Full Ferroxidase Flags Precurso	Regular	7413.98	0	120884	268	35	78	53.15	910272	255788	545500		032009_127_Sprenger_R1_01	Serum_MALIGNANT_4_rep1
9529	P01610	P01610	KV118 HUMAN RecName Full Ig kappa chain V I region WEA	Regular	6072.66	0	11954.3	22	4	5	42.59	112371	42344.6	63265	9512 9518 9544 9545 9546 9547 9549 9551 9554 9555	032009_127_Sprenger_R1_01	Serum_MALIGNANT_4_rep1
161	P04217	P04217	22 495 A1BG HUMAN RecName Full Alpha 1B glycoprotein AltName Full Alpha 1 B glycoprotein Flags Pr	Regular	5951.15	0	52511	99	11	28	35.65	353294	202186	287103		032009_127_Sprenger_R1_01	Serum_MALIGNANT_4_rep1
8377	P01591	P01591	IGJ HUMAN RecName Full Immunoglobulin J chain	Regular	5829.05	0	16050.7	22	3	10	40.15	61342	56968	52792		032009_127_Sprenger_R1_01	Serum_MALIGNANT_4_rep1
170	P02750	P02750	36 347 A2GL HUMAN RecName Full Leucine rich alpha 2 glycoprotein Short LRG Flags Precursor	Regular	5491.06	0	34574.6	85	11	22	51.6	185356	110992	149539		032009_127_Sprenger_R1_01	Serum_MALIGNANT_4_rep1
8368	P01877	P01877	IGHA2 HUMAN RecName Full Ig alpha 2 chain C region	Regular	5477.72	0	37324.7	87	12	22	55.29	1029040	90172.5	484222	8367	032009_127_Sprenger_R1_01	Serum_MALIGNANT_4_rep1
9518	P01599	P01599	KV107 HUMAN RecName Full Ig kappa chain V I region Gal	Regular	5288.73	0	11928.3	22	4	6	45.37	66917	6695.22	26072	9512 9529 9544 9545 9546 9547 9549 9551 9554 9555	032009_127_Sprenger_R1_01	Serum_MALIGNANT_4_rep1
11062	P04220	P04220	MUCB HUMAN RecName Full Ig mu heavy chain disease protein AltName Full BOT	Regular	4941.09	0	43570.6	72	10	35	29.92	363403	20604.8	142969	8375	032009_127_Sprenger_R1_01	Serum_MALIGNANT_4_rep1
9551	P04433	P04433	21 115 KV309 HUMAN RecName Full Ig kappa chain V III region VG Flags Precursor Fragment	Regular	4898.52	0	10464.6	33	4	5	73.68	130910	113040	95217	9512 9518 9529 9544 9545 9546 9547 9549 9554 9555	032009_127_Sprenger_R1_01	Serum_MALIGNANT_4_rep1
7734	P68871	P68871	2 147 HBB HUMAN RecName Full Hemoglobin subunit beta AltName Full Hemoglobin beta chain AltName F	Regular	4666.43	0	15981.3	36	6	12	46.58	80292	56988	65583	7735	032009_127_Sprenger_R1_01	Serum_MALIGNANT_4_rep1
3794	P02748	P02748	22 559 CO9 HUMAN RecName Full Complement component C9 Contains RecName Full Complement component C	Regular	4314.55	0	62347.4	93	16	41	39.78	290883	88150	146508		032009_127_Sprenger_R1_01	Serum_MALIGNANT_4_rep1
958	P04114	P04114	28 4563 APOB HUMAN RecName Full Apolipoprotein B 100 Short Apo B 100 Contains RecName Full Apolipo	Regular	4245.69	0	514243	836	124	348	35.36	2498695	220213	1907451		032009_127_Sprenger_R1_01	Serum_MALIGNANT_4_rep1
2966	P08603	P08603	19 1231 CFAH HUMAN RecName Full Complement factor H AltName Full H factor 1 Flags Precursor	Regular	3646.19	0	141615	213	36	96	45.42	744881	160356	543935		032009_127_Sprenger_R1_01	Serum_MALIGNANT_4_rep1
2964	P00751	P00751	26 764 CFAB HUMAN RecName Full Complement factor B EC 3 4 21 47 AltName Full C3 C5 convertase AltN	Regular	3635.53	0	84312.5	113	18	63	30.45	401496	190986	340542		032009_127_Sprenger_R1_01	Serum_MALIGNANT_4_rep1
966	P02749	P02749	20 345 APOH HUMAN RecName Full Beta 2 glycoprotein 1 AltName Full Beta 2 glycoprotein I Short Beta	Regular	3542.84	0	37509.2	49	11	20	59.82	234295	177280	127217		032009_127_Sprenger_R1_01	Serum_MALIGNANT_4_rep1
3568	P10909	P10909	23 449 CLUS HUMAN RecName Full Clusterin AltName Full Complement associated protein SP 40 40 AltNa	Regular	3458.75	0	50632.9	65	9	36	27.63	253245	172768	213473		032009_127_Sprenger_R1_01	Serum_MALIGNANT_4_rep1
8237	P05155	P05155	23 500 IC1 HUMAN RecName Full Plasma protease C1 inhibitor Short C1 Inh Short C1Inh AltName Full C	Regular	3227	0	53071.6	69	8	28	22.59	407534	288904	261109		032009_127_Sprenger_R1_01	Serum_MALIGNANT_4_rep1
959	P02654	P02654	27 83 APOC1 HUMAN RecName Full Apolipoprotein C I Short Apo CI Short ApoC I Flags Precursor	Regular	3189.67	0	6630.58	13	3	7	49.12	98119	98119	47188		032009_127_Sprenger_R1_01	Serum_MALIGNANT_4_rep1
782	P01019	P01019	34 485 ANGT HUMAN RecName Full Angiotensinogen AltName Full Serpin A8 Contains RecName Full Angio	Regular	3167.47	0	49989.3	74	10	23	32.52	111145	63494	62412		032009_127_Sprenger_R1_01	Serum_MALIGNANT_4_rep1
1858	P04003	P04003	49 597 C4BPA HUMAN RecName Full C4b binding protein alpha chain Short C4bp AltName Full Proline ri	Regular	3125.49	0	63723.7	86	14	42	35.88	367905	165455	195904		032009_127_Sprenger_R1_01	Serum_MALIGNANT_4_rep1
6403	P02765	P02765	19 367 FETUA HUMAN RecName Full Alpha 2 HS glycoprotein AltName Full Ba alpha 2 glycoprotein AltNa	Regular	2829.01	0	38011.5	53	7	18	32.09	173995	136776	106264		032009_127_Sprenger_R1_01	Serum_MALIGNANT_4_rep1
9344	P01042	P01042	19 644 KNG1 HUMAN RecName Full Kininogen 1 AltName Full High molecular weight kininogen Short HMWK	Regular	2776.45	0	70923.3	94	14	60	33.39	288422	169439	204903		032009_127_Sprenger_R1_01	Serum_MALIGNANT_4_rep1
18856	P04004	P04004	20 478 VTNC HUMAN RecName Full Vitronectin AltName Full Serum spreading factor Short S protein Alt	Regular	2513.55	0	53076.4	56	11	26	32.68	211740	154665	148207		032009_127_Sprenger_R1_01	Serum_MALIGNANT_4_rep1
159	P20848	P20848	22 420 A1ATR HUMAN RecName Full Putative alpha 1 antitrypsin related protein Flags Precursor	Regular	2448.75	0	45830.5	40	7	36	19.3	521964	0	346374	160	032009_127_Sprenger_R1_01	Serum_MALIGNANT_4_rep1
8016	P04196	P04196	19 525 HRG HUMAN RecName Full Histidine rich glycoprotein AltName Full Histidine proline rich glyc	Regular	2259.68	0	58572.4	70	9	33	26.63	77888	50343	78022		032009_127_Sprenger_R1_01	Serum_MALIGNANT_4_rep1
703	P02760	P02760	20 352 AMBP HUMAN RecName Full Protein AMBP Contains RecName Full Alpha 1 microglobulin Short Prot	Regular	2003.09	0	37970.6	46	9	26	41.74	96033	82418	77892		032009_127_Sprenger_R1_01	Serum_MALIGNANT_4_rep1
13431	P00747	P00747	20 810 PLMN HUMAN RecName Full Plasminogen EC 3 4 21 7 Contains RecName Full Plasmin heavy chain A	Regular	1966.69	0	91169.8	100	19	61	32.36	369150	151909	247618		032009_127_Sprenger_R1_01	Serum_MALIGNANT_4_rep1
7735	P02042	P02042	2 147 HBD HUMAN RecName Full Hemoglobin subunit delta AltName Full Hemoglobin delta chain AltName	Regular	1774.78	0	16038.4	12	3	12	20.55	26186	0	12345	7734	032009_127_Sprenger_R1_01	Serum_MALIGNANT_4_rep1
17362	P00734	P00734	25 622 THRB HUMAN RecName Full Prothrombin EC 3 4 21 5 AltName Full Coagulation factor II Contains	Regular	1464.15	0	68962.6	72	14	47	37.46	271142	115788	180549		032009_127_Sprenger_R1_01	Serum_MALIGNANT_4_rep1
6484	P02751	P02751	32 2386 FINC HUMAN RecName Full Fibronectin Short FN AltName Full Cold insoluble globulin Short CI	Regular	1330.51	0	263081	191	38	143	26.58	449926	106783	336966		032009_127_Sprenger_R1_01	Serum_MALIGNANT_4_rep1
8732	Q14624	Q14624	29 930 ITIH4 HUMAN RecName Full Inter alpha trypsin inhibitor heavy chain H4 Short Inter alpha inhi	Regular	1301.53	0	100472	111	20	61	29.27	437082	161950	286551		032009_127_Sprenger_R1_01	Serum_MALIGNANT_4_rep1
866	P01008	P01008	33 464 ANT3 HUMAN RecName Full Antithrombin III Short ATIII Flags Precursor	Regular	1263.06	0	49381.4	30	6	34	14.58	68341	53095	52775		032009_127_Sprenger_R1_01	Serum_MALIGNANT_4_rep1
10119	P80748	P80748	LV302 HUMAN RecName Full Ig lambda chain V III region LOI	Regular	939.111	0	12049.2	17	2	7	21.62	84303	118402	38189		032009_127_Sprenger_R1_01	Serum_MALIGNANT_4_rep1
22512	RANDOM2177	RANDOM2177	Random Sequence 2177	Random	829.08	1.35	43400.3	26	7	33	10.99	49538	25496	40491		032009_127_Sprenger_R1_01	Serum_MALIGNANT_4_rep1
7814	P05546	P05546	20 499 HEP2 HUMAN RecName Full Heparin cofactor 2 AltName Full Heparin cofactor II Short HC II Alt	Regular	787.637	1.33	55131.2	35	8	35	13.13	56745	31596	38410		032009_127_Sprenger_R1_01	Serum_MALIGNANT_4_rep1
9648	P18428	P18428	26 481 LBP HUMAN RecName Full Lipopolysaccharide binding protein Short LBP Flags Precursor	Regular	645.429	1.32	51079.8	21	3	23	8.99	23060	22560	14758		032009_127_Sprenger_R1_01	Serum_MALIGNANT_4_rep1
13156	Q96PD5	Q96PD5	22 576 PGRP2 HUMAN RecName Full N acetylmuramoyl L alanine amidase EC 3 5 1 28 AltName Full Peptid	Regular	642.292	1.3	60550.7	32	6	35	10.27	30124	18885	20801		032009_127_Sprenger_R1_01	Serum_MALIGNANT_4_rep1
3790	P07360	P07360	21 202 CO8G HUMAN RecName Full Complement component C8 gamma chain Flags Precursor	Regular	538.5	1.28	20556.2	18	5	16	24.18	44664	29447	22751		032009_127_Sprenger_R1_01	Serum_MALIGNANT_4_rep1
3777	P01031	P01031	19 1676 CO5 HUMAN RecName Full Complement C5 AltName Full C3 and PZP like alpha 2 macroglobulin do	Regular	528.061	1.27	187995	92	20	133	13.33	124271	37975	96145		032009_127_Sprenger_R1_01	Serum_MALIGNANT_4_rep1
5847	Q99504	Q99504	EYA3 HUMAN RecName Full Eyes absent homolog 3 EC 3 1 3 48	Regular	490.79	1.25	62900.2	13	3	31	8.55	89992	133016	47358		032009_127_Sprenger_R1_01	Serum_MALIGNANT_4_rep1
7450	P51124	P51124	24 257 GRAM HUMAN RecName Full Granzyme M EC 3 4 21 AltName Full Met ase AltName Full Natural k	Regular	481.373	1.23	25708.8	15	3	20	16.67	37019	15927	42801		032009_127_Sprenger_R1_01	Serum_MALIGNANT_4_rep1
14104	P20742	P20742	26 1482 PZP HUMAN RecName Full Pregnancy zone protein AltName Full C3 and PZP like alpha 2 macrogl	Regular	402.803	1.22	162451	54	15	87	7.28	194992	10807.5	69278	172	032009_127_Sprenger_R1_01	Serum_MALIGNANT_4_rep1
32367	RANDOM12032	RANDOM12032	Random Sequence 12032	Random	397.286	2.41	34553.7	23	6	27	21.82	150406	120785	44660		032009_127_Sprenger_R1_01	Serum_MALIGNANT_4_rep1
634	Q9Y243	Q9Y243	AKT3 HUMAN RecName Full RAC gamma serine threonine protein kinase EC 2 7 11 1 AltName Full RAC PK	Regular	376.43	2.38	56230.9	16	5	48	10.44	110541	100666	62835		032009_127_Sprenger_R1_01	Serum_MALIGNANT_4_rep1
30775	RANDOM10440	RANDOM10440	Random Sequence 10440	Random	373.795	3.53	54085.6	19	6	38	12.18	14485	5473	11238		032009_127_Sprenger_R1_01	Serum_MALIGNANT_4_rep1
16994	P37802	P37802	2 199 TAGL2 HUMAN RecName Full Transgelin 2 AltName Full SM22 alpha homolog	Regular	372.015	3.49	22431.4	8	4	25	29.8	10554	9901	6089		032009_127_Sprenger_R1_01	Serum_MALIGNANT_4_rep1
659	P02768	P02768	19 609 ALBU HUMAN RecName Full Serum albumin Flags Precursor	Regular	133722	0	69240.2	1140	60	54	85.79	46035800	7712074	42968930		032009_127_Sprenger_R1_02	Serum_MALIGNANT_4_rep2
9582	P01842	P01842	LAC HUMAN RecName Full Ig lambda chain C regions	Regular	111664	0	11407.6	128	6	7	82.86	2306419	1883527	1765999		032009_127_Sprenger_R1_02	Serum_MALIGNANT_4_rep2
8378	P01834	P01834	IGKC HUMAN RecName Full Ig kappa chain C region	Regular	110454	0	11779.9	156	5	7	80.19	4289268	3156438	3543779		032009_127_Sprenger_R1_02	Serum_MALIGNANT_4_rep2
8011	P00738	P00738	19 406 HPT HUMAN RecName Full Haptoglobin Contains RecName Full Haptoglobin alpha chain Contains R	Regular	69056.4	0	44033.4	434	31	27	79.38	10637190	3385109	9164804	8010	032009_127_Sprenger_R1_02	Serum_MALIGNANT_4_rep2
953	P02647	P02647	19 267 APOA1 HUMAN RecName Full Apolipoprotein A I Short Apo AI Short ApoA I Contains RecName Full	Regular	45560.1	0	28961.6	233	16	31	63.45	2672042	1098463	2277974		032009_127_Sprenger_R1_02	Serum_MALIGNANT_4_rep2
8371	P01857	P01857	IGHG1 HUMAN RecName Full Ig gamma 1 chain C region	Regular	44221.6	0	36619.2	180	11	21	48.48	4931333	2846221	4108541	8372 8373 8374	032009_127_Sprenger_R1_02	Serum_MALIGNANT_4_rep2
15456	P02735	P02735	19 122 SAA HUMAN RecName Full Serum amyloid A protein Short SAA Contains RecName Full Amyloid prot	Regular	42125.7	0	11682.7	78	6	11	61.54	236846	203470	253277		032009_127_Sprenger_R1_02	Serum_MALIGNANT_4_rep2
17952	P02787	P02787	20 698 TRFE HUMAN RecName Full Serotransferrin Short Transferrin AltName Full Siderophilin AltName	Regular	40949.6	0	77348.6	597	49	75	78.94	4442447	945941	3870639		032009_127_Sprenger_R1_02	Serum_MALIGNANT_4_rep2
954	P02652	P02652	19 100 APOA2 HUMAN RecName Full Apolipoprotein A II Short Apo AII Short ApoA II Contains RecName F	Regular	36459.8	0	9360.69	91	7	9	81.71	484543	382366	368633		032009_127_Sprenger_R1_02	Serum_MALIGNANT_4_rep2
157	P02763	P02763	19 201 A1AG1 HUMAN RecName Full Alpha 1 acid glycoprotein 1 Short AGP 1 AltName Full Orosomucoid 1	Regular	32486	0	21788.2	128	13	16	65.57	2335691	1600846	1814976	158	032009_127_Sprenger_R1_02	Serum_MALIGNANT_4_rep2
187	P01011	P01011	24 423 AACT HUMAN RecName Full Alpha 1 antichymotrypsin Short ACT AltName Full Cell growth inhibit	Regular	32074.9	0	45322.9	216	17	31	49.75	1635080	847904	1306129		032009_127_Sprenger_R1_02	Serum_MALIGNANT_4_rep2
160	P01009	P01009	25 418 A1AT HUMAN RecName Full Alpha 1 antitrypsin AltName Full Alpha 1 protease inhibitor AltName	Regular	27521.8	0	44381.6	341	26	33	64.21	5395469	2521526	4053755		032009_127_Sprenger_R1_02	Serum_MALIGNANT_4_rep2
8010	P00739	P00739	20 348 HPTR HUMAN RecName Full Haptoglobin related protein Flags Precursor	Regular	25890.3	0	37448.3	164	17	23	39.21	5334399	346635	2771597	8011	032009_127_Sprenger_R1_02	Serum_MALIGNANT_4_rep2
8367	P01876	P01876	IGHA1 HUMAN RecName Full Ig alpha 1 chain C region	Regular	24204.7	0	38510.1	200	16	23	65.44	2193450	850773	1786628	8368	032009_127_Sprenger_R1_02	Serum_MALIGNANT_4_rep2
3765	P01024	P01024	23 1663 CO3 HUMAN RecName Full Complement C3 AltName Full C3 and PZP like alpha 2 macroglobulin do	Regular	23447.8	0	186491	962	88	135	62.28	6488853	958612	5043775		032009_127_Sprenger_R1_02	Serum_MALIGNANT_4_rep2
961	P02656	P02656	21 99 APOC3 HUMAN RecName Full Apolipoprotein C III Short Apo CIII Short ApoC III Flags Precursor	Regular	23331	0	8764.68	31	2	9	34.18	149381	219994	111051		032009_127_Sprenger_R1_02	Serum_MALIGNANT_4_rep2
158	P19652	P19652	19 201 A1AG2 HUMAN RecName Full Alpha 1 acid glycoprotein 2 Short AGP 2 AltName Full Orosomucoid 2	Regular	22701.7	0	21936.3	91	10	18	50.82	1071842	322225	636228	157	032009_127_Sprenger_R1_02	Serum_MALIGNANT_4_rep2
7811	P02790	P02790	24 462 HEMO HUMAN RecName Full Hemopexin AltName Full Beta 1B glycoprotein Flags Precursor	Regular	20570.2	0	49979.8	156	18	34	50.34	1551827	884393	1154420		032009_127_Sprenger_R1_02	Serum_MALIGNANT_4_rep2
9554	P18135	P18135	21 129 KV312 HUMAN RecName Full Ig kappa chain V III region HAH Flags Precursor	Regular	20479.3	0	11932.2	50	6	7	61.47	230175	207754	216407	9544 9545 9546 9547 9549 9555	032009_127_Sprenger_R1_02	Serum_MALIGNANT_4_rep2
8116	P01765	P01765	HV304 HUMAN RecName Full Ig heavy chain V III region TIL	Regular	19675	0	11726.2	42	5	6	53.04	145880	139430	133117	8115 8130	032009_127_Sprenger_R1_02	Serum_MALIGNANT_4_rep2
8117	P01766	P01766	HV305 HUMAN RecName Full Ig heavy chain V III region BRO	Regular	17397.6	0	13340.8	41	5	6	70.83	221847	101558	192644	8114 8128	032009_127_Sprenger_R1_02	Serum_MALIGNANT_4_rep2
9547	P01623	P01623	KV305 HUMAN RecName Full Ig kappa chain V III region WOL	Regular	16100.5	0	11860.2	37	5	7	44.04	229668	0	98064	9544 9545 9546 9549 9554 9555	032009_127_Sprenger_R1_02	Serum_MALIGNANT_4_rep2
9546	P01622	P01622	KV304 HUMAN RecName Full Ig kappa chain V III region Ti	Regular	16100.5	0	11902.2	42	6	6	72.48	230886	0	100599	9544 9545 9547 9549 9554 9555	032009_127_Sprenger_R1_02	Serum_MALIGNANT_4_rep2
9555	P18136	P18136	21 129 KV313 HUMAN RecName Full Ig kappa chain V III region HIC Flags Precursor	Regular	15967	0	11819.1	36	4	6	44.04	225305	0	95681	9544 9545 9546 9547 9549 9554	032009_127_Sprenger_R1_02	Serum_MALIGNANT_4_rep2
9544	P01620	P01620	KV302 HUMAN RecName Full Ig kappa chain V III region SIE	Regular	15809	0	11889.1	37	5	6	61.47	219499	0	96452	9545 9546 9547 9549 9554 9555	032009_127_Sprenger_R1_02	Serum_MALIGNANT_4_rep2
9549	P04206	P04206	KV307 HUMAN RecName Full Ig kappa chain V III region GOL AltName Full Rheumatoid factor	Regular	15809	0	11944.4	36	5	8	57.8	221024	0	97398	9544 9545 9546 9547 9554 9555	032009_127_Sprenger_R1_02	Serum_MALIGNANT_4_rep2
8128	P01777	P01777	HV316 HUMAN RecName Full Ig heavy chain V III region TEI	Regular	14918	0	12673.3	30	2	6	15.97	160379	157890	100585	8114 8117	032009_127_Sprenger_R1_02	Serum_MALIGNANT_4_rep2
3	P63284	P63284	0 10 CLPB_ECOLI Chaperone protein ClpB OS=Escherichia coli (strain K12) GN=clpB PE=1 SV=1	Regular	14912.2	0	95756.3	160	9	66	14.24	1910409	1042522	1767232		032009_127_Sprenger_R1_02	Serum_MALIGNANT_4_rep2
8115	P01764	P01764	20 117 HV303 HUMAN RecName Full Ig heavy chain V III region VH26 Flags Precursor	Regular	14457.6	0	10559.7	27	2	6	30.61	137939	0	82210	8116 8130	032009_127_Sprenger_R1_02	Serum_MALIGNANT_4_rep2
8374	P01861	P01861	IGHG4 HUMAN RecName Full Ig gamma 4 chain C region	Regular	13944.4	0	36453.8	72	7	20	29.36	1483073	9343.84	810295	8371 8372 8373	032009_127_Sprenger_R1_02	Serum_MALIGNANT_4_rep2
8130	P01779	P01779	HV318 HUMAN RecName Full Ig heavy chain V III region TUR	Regular	13720.9	0	12301.9	28	3	7	16.38	123489	120391	80140	8115 8116	032009_127_Sprenger_R1_02	Serum_MALIGNANT_4_rep2
8372	P01859	P01859	IGHG2 HUMAN RecName Full Ig gamma 2 chain C region	Regular	13469.4	0	36528	92	11	20	35.28	1683506	319884	887904	8371 8373 8374	032009_127_Sprenger_R1_02	Serum_MALIGNANT_4_rep2
18850	P02774	P02774	17 474 VTDB HUMAN RecName Full Vitamin D binding protein Short DBP Short VDB AltName Full Group sp	Regular	13444.2	0	52840.3	216	22	44	55.9	742105	287950	634612		032009_127_Sprenger_R1_02	Serum_MALIGNANT_4_rep2
9545	P01621	P01621	5 100 KV303 HUMAN RecName Full Ig kappa chain V III region NG9 Flags Precursor Fragment	Regular	12855.2	0	10502.6	26	3	6	26.04	142735	0	74963	9544 9546 9547 9549 9554 9555	032009_127_Sprenger_R1_02	Serum_MALIGNANT_4_rep2
8373	P01860	P01860	IGHG3 HUMAN RecName Full Ig gamma 3 chain C region AltName Full Heavy chain disease protein AltNam	Regular	11298.1	0	42313.5	110	13	24	32.36	2043366	190662	1214163	8371 8372 8374	032009_127_Sprenger_R1_02	Serum_MALIGNANT_4_rep2
8375	P01871	P01871	IGHM HUMAN RecName Full Ig mu chain C region	Regular	10578.6	0	49991	119	15	38	43.81	616156	276495	375502	11062	032009_127_Sprenger_R1_02	Serum_MALIGNANT_4_rep2
3773	P0C0L5	P0C0L5	20 1744 CO4B HUMAN RecName Full Complement C4 B AltName Full Basic complement C4 AltName Full C3	Regular	9198.23	0	192082	503	58	117	41.97	1893723	237349	1420691	3772	032009_127_Sprenger_R1_02	Serum_MALIGNANT_4_rep2
172	P01023	P01023	24 1474 A2MG HUMAN RecName Full Alpha 2 macroglobulin Short Alpha 2 M AltName Full C3 and PZP like	Regular	8167.73	0	162223	526	55	95	50.17	2342645	367512	1704061	14104	032009_127_Sprenger_R1_02	Serum_MALIGNANT_4_rep2
960	P02655	P02655	23 101 APOC2 HUMAN RecName Full Apolipoprotein C II Short Apo CII Short ApoC II Flags Precursor	Regular	7679.19	0	8914.93	35	5	7	87.34	145510	118656	89269		032009_127_Sprenger_R1_02	Serum_MALIGNANT_4_rep2
964	P02649	P02649	19 317 APOE HUMAN RecName Full Apolipoprotein E Short Apo E Flags Precursor	Regular	7626.3	0	34293.8	87	12	29	47.16	349838	233938	170597		032009_127_Sprenger_R1_02	Serum_MALIGNANT_4_rep2
3772	P0C0L4	P0C0L4	20 1744 CO4A HUMAN RecName Full Complement C4 A AltName Full Acidic complement C4 AltName Full C3	Regular	7254.34	0	192117	377	58	117	41.51	1863847	131232	886602	3773	032009_127_Sprenger_R1_02	Serum_MALIGNANT_4_rep2
170	P02750	P02750	36 347 A2GL HUMAN RecName Full Leucine rich alpha 2 glycoprotein Short LRG Flags Precursor	Regular	6170.15	0	34574.6	75	11	22	41.99	168381	93831	135351		032009_127_Sprenger_R1_02	Serum_MALIGNANT_4_rep2
959	P02654	P02654	27 83 APOC1 HUMAN RecName Full Apolipoprotein C I Short Apo CI Short ApoC I Flags Precursor	Regular	6148.15	0	6630.58	19	3	7	49.12	90261	89211	49210		032009_127_Sprenger_R1_02	Serum_MALIGNANT_4_rep2
2878	P00450	P00450	20 1065 CERU HUMAN RecName Full Ceruloplasmin EC 1 16 3 1 AltName Full Ferroxidase Flags Precurso	Regular	5483.62	0	120884	217	29	78	42.64	752193	232763	532827		032009_127_Sprenger_R1_02	Serum_MALIGNANT_4_rep2
8368	P01877	P01877	IGHA2 HUMAN RecName Full Ig alpha 2 chain C region	Regular	5285.96	0	37324.7	92	14	22	65.29	1084399	78432.5	467750	8367	032009_127_Sprenger_R1_02	Serum_MALIGNANT_4_rep2
161	P04217	P04217	22 495 A1BG HUMAN RecName Full Alpha 1B glycoprotein AltName Full Alpha 1 B glycoprotein Flags Pr	Regular	5212.76	0	52511	91	13	28	45.99	358864	232872	295958		032009_127_Sprenger_R1_02	Serum_MALIGNANT_4_rep2
11062	P04220	P04220	MUCB HUMAN RecName Full Ig mu heavy chain disease protein AltName Full BOT	Regular	4486	0	43570.6	54	10	35	34.78	394985	2846.71	140641	8375	032009_127_Sprenger_R1_02	Serum_MALIGNANT_4_rep2
8237	P05155	P05155	23 500 IC1 HUMAN RecName Full Plasma protease C1 inhibitor Short C1 Inh Short C1Inh AltName Full C	Regular	4293.71	0	53071.6	71	8	28	21.97	394474	265431	250843		032009_127_Sprenger_R1_02	Serum_MALIGNANT_4_rep2
8377	P01591	P01591	IGJ HUMAN RecName Full Immunoglobulin J chain	Regular	4067.87	0	16050.7	19	2	10	14.6	55251	75277.5	51413		032009_127_Sprenger_R1_02	Serum_MALIGNANT_4_rep2
9556	P06312	P06312	21 121 KV401 HUMAN RecName Full Ig kappa chain V IV region Flags Precursor Fragment	Regular	4053.71	0	11272.4	17	3	7	36.63	47408	43411	24288	9558	032009_127_Sprenger_R1_02	Serum_MALIGNANT_4_rep2
7734	P68871	P68871	2 147 HBB HUMAN RecName Full Hemoglobin subunit beta AltName Full Hemoglobin beta chain AltName F	Regular	3957.24	0	15981.3	36	8	12	60.27	88936	49661	57735	7735	032009_127_Sprenger_R1_02	Serum_MALIGNANT_4_rep2
3568	P10909	P10909	23 449 CLUS HUMAN RecName Full Clusterin AltName Full Complement associated protein SP 40 40 AltNa	Regular	3878.33	0	50632.9	69	9	36	31.85	264156	156034	221179		032009_127_Sprenger_R1_02	Serum_MALIGNANT_4_rep2
8016	P04196	P04196	19 525 HRG HUMAN RecName Full Histidine rich glycoprotein AltName Full Histidine proline rich glyc	Regular	3821.43	0	58572.4	83	9	33	19.72	86307	47841	84666		032009_127_Sprenger_R1_02	Serum_MALIGNANT_4_rep2
966	P02749	P02749	20 345 APOH HUMAN RecName Full Beta 2 glycoprotein 1 AltName Full Beta 2 glycoprotein I Short Beta	Regular	3700.65	0	37509.2	41	7	20	39.57	273436	158145	107256		032009_127_Sprenger_R1_02	Serum_MALIGNANT_4_rep2
9558	P06313	P06313	21 133 KV403 HUMAN RecName Full Ig kappa chain V IV region JI Flags Precursor	Regular	3633.48	0	12524.9	20	3	7	32.74	47408	0	39468	9556	032009_127_Sprenger_R1_02	Serum_MALIGNANT_4_rep2
958	P04114	P04114	28 4563 APOB HUMAN RecName Full Apolipoprotein B 100 Short Apo B 100 Contains RecName Full Apolipo	Regular	3630.04	0	514243	791	123	348	35.8	2064529	158097	1562088		032009_127_Sprenger_R1_02	Serum_MALIGNANT_4_rep2
2966	P08603	P08603	19 1231 CFAH HUMAN RecName Full Complement factor H AltName Full H factor 1 Flags Precursor	Regular	3469.16	0	141615	265	43	96	53.92	710854	142739	597862		032009_127_Sprenger_R1_02	Serum_MALIGNANT_4_rep2
18856	P04004	P04004	20 478 VTNC HUMAN RecName Full Vitronectin AltName Full Serum spreading factor Short S protein Alt	Regular	3339.55	0	53076.4	53	7	26	23.53	139433	122080	100391		032009_127_Sprenger_R1_02	Serum_MALIGNANT_4_rep2
782	P01019	P01019	34 485 ANGT HUMAN RecName Full Angiotensinogen AltName Full Serpin A8 Contains RecName Full Angio	Regular	3146.54	0	49989.3	60	6	23	19.47	83405	55960	46626		032009_127_Sprenger_R1_02	Serum_MALIGNANT_4_rep2
3794	P02748	P02748	22 559 CO9 HUMAN RecName Full Complement component C9 Contains RecName Full Complement component C	Regular	3121.55	0	62347.4	86	14	41	38.1	183199	81243	108218		032009_127_Sprenger_R1_02	Serum_MALIGNANT_4_rep2
2964	P00751	P00751	26 764 CFAB HUMAN RecName Full Complement factor B EC 3 4 21 47 AltName Full C3 C5 convertase AltN	Regular	3066.79	0	84312.5	102	14	63	27.74	318528	165510	269556		032009_127_Sprenger_R1_02	Serum_MALIGNANT_4_rep2
1858	P04003	P04003	49 597 C4BPA HUMAN RecName Full C4b binding protein alpha chain Short C4bp AltName Full Proline ri	Regular	2938.13	0	63723.7	99	20	42	45.17	340648	151390	186236		032009_127_Sprenger_R1_02	Serum_MALIGNANT_4_rep2
8114	P01763	P01763	HV302 HUMAN RecName Full Ig heavy chain V III region WEA	Regular	2792.74	0	12255.7	13	2	6	26.32	56678	41697.5	41691	8117 8128	032009_127_Sprenger_R1_02	Serum_MALIGNANT_4_rep2
10118	P01714	P01714	LV301 HUMAN RecName Full Ig lambda chain V III region SH	Regular	2491.81	0	11506.6	18	4	7	33.33	45508	44014	36449		032009_127_Sprenger_R1_02	Serum_MALIGNANT_4_rep2
9344	P01042	P01042	19 644 KNG1 HUMAN RecName Full Kininogen 1 AltName Full High molecular weight kininogen Short HMWK	Regular	2327.9	0	70923.3	86	16	60	29.87	285624	160041	215310		032009_127_Sprenger_R1_02	Serum_MALIGNANT_4_rep2
4577	P02775	P02775	35 128 CXCL7 HUMAN RecName Full Platelet basic protein Short PBP AltName Full C X C motif chemokin	Regular	1986.96	0	10493.9	15	4	8	51.06	65310	54708	54509		032009_127_Sprenger_R1_02	Serum_MALIGNANT_4_rep2
17362	P00734	P00734	25 622 THRB HUMAN RecName Full Prothrombin EC 3 4 21 5 AltName Full Coagulation factor II Contains	Regular	1954.5	0	68962.6	103	21	47	49.67	306485	123999	218333		032009_127_Sprenger_R1_02	Serum_MALIGNANT_4_rep2
703	P02760	P02760	20 352 AMBP HUMAN RecName Full Protein AMBP Contains RecName Full Alpha 1 microglobulin Short Prot	Regular	1840.23	0	37970.6	25	5	26	16.82	78240	74900	64497		032009_127_Sprenger_R1_02	Serum_MALIGNANT_4_rep2
13431	P00747	P00747	20 810 PLMN HUMAN RecName Full Plasminogen EC 3 4 21 7 Contains RecName Full Plasmin heavy chain A	Regular	1771.16	0	91169.8	101	22	61	37.55	324492	110798	205589		032009_127_Sprenger_R1_02	Serum_MALIGNANT_4_rep2
7735	P02042	P02042	2 147 HBD HUMAN RecName Full Hemoglobin subunit delta AltName Full Hemoglobin delta chain AltName	Regular	1731.9	0	16038.4	14	4	12	29.45	43970	0	25427	7734	032009_127_Sprenger_R1_02	Serum_MALIGNANT_4_rep2
6403	P02765	P02765	19 367 FETUA HUMAN RecName Full Alpha 2 HS glycoprotein AltName Full Ba alpha 2 glycoprotein AltNa	Regular	1658.27	0	38011.5	39	7	18	42.41	102839	76213	60882		032009_127_Sprenger_R1_02	Serum_MALIGNANT_4_rep2
9551	P04433	P04433	21 115 KV309 HUMAN RecName Full Ig kappa chain V III region VG Flags Precursor Fragment	Regular	1587.29	0	10464.6	19	2	5	50.53	67034	98082	117759		032009_127_Sprenger_R1_02	Serum_MALIGNANT_4_rep2
8732	Q14624	Q14624	29 930 ITIH4 HUMAN RecName Full Inter alpha trypsin inhibitor heavy chain H4 Short Inter alpha inhi	Regular	1433.72	0	100472	113	20	61	29.71	301061	119967	261151		032009_127_Sprenger_R1_02	Serum_MALIGNANT_4_rep2
6484	P02751	P02751	32 2386 FINC HUMAN RecName Full Fibronectin Short FN AltName Full Cold insoluble globulin Short CI	Regular	1204.61	0	263081	199	37	143	22.55	362970	85888	270277		032009_127_Sprenger_R1_02	Serum_MALIGNANT_4_rep2
3790	P07360	P07360	21 202 CO8G HUMAN RecName Full Complement component C8 gamma chain Flags Precursor	Regular	1083.02	0	20556.2	22	5	16	32.97	30202	27571	18646		032009_127_Sprenger_R1_02	Serum_MALIGNANT_4_rep2
7814	P05546	P05546	20 499 HEP2 HUMAN RecName Full Heparin cofactor 2 AltName Full Heparin cofactor II Short HC II Alt	Regular	1069.14	0	55131.2	44	8	35	18.33	74125	37180	56737		032009_127_Sprenger_R1_02	Serum_MALIGNANT_4_rep2
3783	P13671	P13671	22 934 CO6 HUMAN RecName Full Complement component C6 Flags Precursor	Regular	1066.69	0	106062	59	16	64	15.88	181275	145286	99450		032009_127_Sprenger_R1_02	Serum_MALIGNANT_4_rep2
4184	P02741	P02741	19 224 CRP HUMAN RecName Full C reactive protein Contains RecName Full C reactive protein 1 205 F	Regular	1029.5	0	23161.2	19	3	11	16.99	148542	146918	94543		032009_127_Sprenger_R1_02	Serum_MALIGNANT_4_rep2
866	P01008	P01008	33 464 ANT3 HUMAN RecName Full Antithrombin III Short ATIII Flags Precursor	Regular	986.968	0	49381.4	43	10	34	22.45	63900	42038	43822		032009_127_Sprenger_R1_02	Serum_MALIGNANT_4_rep2
19568	P25311	P25311	18 295 ZA2G HUMAN RecName Full Zinc alpha 2 glycoprotein AltName Full Zn alpha 2 glycoprotein Shor	Regular	868.467	0	32373.1	24	4	27	17.27	24549	31143	15970		032009_127_Sprenger_R1_02	Serum_MALIGNANT_4_rep2
10119	P80748	P80748	LV302 HUMAN RecName Full Ig lambda chain V III region LOI	Regular	782.387	0	12049.2	10	2	7	21.62	79893	116686	27376		032009_127_Sprenger_R1_02	Serum_MALIGNANT_4_rep2
8730	P19823	P19823	19 946 ITIH2 HUMAN RecName Full Inter alpha trypsin inhibitor heavy chain H2 Short Inter alpha inhi	Regular	766.154	0	104695	61	12	70	14.44	142016	80923	84694		032009_127_Sprenger_R1_02	Serum_MALIGNANT_4_rep2
3777	P01031	P01031	19 1676 CO5 HUMAN RecName Full Complement C5 AltName Full C3 and PZP like alpha 2 macroglobulin do	Regular	760.1	0	187995	69	17	133	17.73	91365	36410	65082		032009_127_Sprenger_R1_02	Serum_MALIGNANT_4_rep2
9648	P18428	P18428	26 481 LBP HUMAN RecName Full Lipopolysaccharide binding protein Short LBP Flags Precursor	Regular	736.346	0	51079.8	28	6	23	20.39	25306	19527	12115		032009_127_Sprenger_R1_02	Serum_MALIGNANT_4_rep2
9537	P01614	P01614	KV201 HUMAN RecName Full Ig kappa chain V II region Cum	Regular	658.849	0	12790.3	11	2	7	24.35	57197	85795.5	43305		032009_127_Sprenger_R1_02	Serum_MALIGNANT_4_rep2
27663	RANDOM7328	RANDOM7328	Random Sequence 7328	Random	619.668	1.16	37467.1	17	4	33	3	51270	135948	36424		032009_127_Sprenger_R1_02	Serum_MALIGNANT_4_rep2
13895	P28074	P28074	60 263 PSB5 HUMAN RecName Full Proteasome subunit beta type 5 EC 3 4 25 1 AltName Full Proteasome	Regular	597.054	1.15	22629.5	21	4	19	32.35	12662	9108	20521		032009_127_Sprenger_R1_02	Serum_MALIGNANT_4_rep2
30509	RANDOM10174	RANDOM10174	Random Sequence 10174	Random	558.812	2.27	10162.4	5	3	5	34.07	3784	3486	4294		032009_127_Sprenger_R1_02	Serum_MALIGNANT_4_rep2
13560	P27169	P27169	2 355 PON1 HUMAN RecName Full Serum paraoxonase arylesterase 1 Short PON 1 EC 3 1 1 2 EC 3 1 8 1 Al	Regular	552.14	2.25	39789.3	18	4	18	24.58	22635	18064	19014		032009_127_Sprenger_R1_02	Serum_MALIGNANT_4_rep2
1612	P53004	P53004	3 296 BIEA HUMAN RecName Full Biliverdin reductase A Short BVR A EC 1 3 1 24 AltName Full Biliverd	Regular	540.449	2.22	33468.4	10	4	27	23.13	9802	8542.5	9211		032009_127_Sprenger_R1_02	Serum_MALIGNANT_4_rep2
14104	P20742	P20742	26 1482 PZP HUMAN RecName Full Pregnancy zone protein AltName Full C3 and PZP like alpha 2 macrogl	Regular	524.845	2.2	162451	56	13	87	6.93	249957	11022.4	82139	172	032009_127_Sprenger_R1_02	Serum_MALIGNANT_4_rep2
10090	P51884	P51884	19 338 LUM HUMAN RecName Full Lumican AltName Full Keratan sulfate proteoglycan lumican Short KSPG	Regular	524.486	2.17	37003.1	19	5	19	26.88	15704	13330	6840		032009_127_Sprenger_R1_02	Serum_MALIGNANT_4_rep2
26847	RANDOM6512	RANDOM6512	Random Sequence 6512	Random	512.7	3.23	52106.1	19	6	28	12.36	275695	401048	55012		032009_127_Sprenger_R1_02	Serum_MALIGNANT_4_rep2
1839	P09871	P09871	16 688 C1S HUMAN RecName Full Complement C1s subcomponent EC 3 4 21 42 AltName Full C1 esterase Co	Regular	456.588	3.19	76370	25	6	40	13.37	36362	17037	22773		032009_127_Sprenger_R1_02	Serum_MALIGNANT_4_rep2
2677	O43866	O43866	20 347 CD5L HUMAN RecName Full CD5 antigen like AltName Full SP alpha AltName Full CT 2 AltName	Regular	452.719	3.16	37538	21	5	29	13.11	15628	11858	18972		032009_127_Sprenger_R1_02	Serum_MALIGNANT_4_rep2
659	P02768	P02768	19 609 ALBU HUMAN RecName Full Serum albumin Flags Precursor	Regular	118050	0	69240.2	1127	61	54	84.26	40004880	7560599	35032600		032009_127_Sprenger_R1_03	Serum_MALIGNANT_4_rep3
8378	P01834	P01834	IGKC HUMAN RecName Full Ig kappa chain C region	Regular	100440	0	11779.9	143	5	7	80.19	2933056	2455542	2305695		032009_127_Sprenger_R1_03	Serum_MALIGNANT_4_rep3
9582	P01842	P01842	LAC HUMAN RecName Full Ig lambda chain C regions	Regular	82664.9	0	11407.6	123	7	7	89.52	1923645	1533816	1608842		032009_127_Sprenger_R1_03	Serum_MALIGNANT_4_rep3
8011	P00738	P00738	19 406 HPT HUMAN RecName Full Haptoglobin Contains RecName Full Haptoglobin alpha chain Contains R	Regular	63498.6	0	44033.4	457	30	27	70.62	8490958	2490078	7147061	8010	032009_127_Sprenger_R1_03	Serum_MALIGNANT_4_rep3
953	P02647	P02647	19 267 APOA1 HUMAN RecName Full Apolipoprotein A I Short Apo AI Short ApoA I Contains RecName Full	Regular	49241.2	0	28961.6	236	18	31	69.08	2448142	931670	2110308		032009_127_Sprenger_R1_03	Serum_MALIGNANT_4_rep3
17952	P02787	P02787	20 698 TRFE HUMAN RecName Full Serotransferrin Short Transferrin AltName Full Siderophilin AltName	Regular	39987.6	0	77348.6	599	47	75	79.97	3555448	760259	2877889		032009_127_Sprenger_R1_03	Serum_MALIGNANT_4_rep3
8371	P01857	P01857	IGHG1 HUMAN RecName Full Ig gamma 1 chain C region	Regular	36436	0	36619.2	195	14	21	50	4290702	2431568	3374799	8372 8373 8374	032009_127_Sprenger_R1_03	Serum_MALIGNANT_4_rep3
157	P02763	P02763	19 201 A1AG1 HUMAN RecName Full Alpha 1 acid glycoprotein 1 Short AGP 1 AltName Full Orosomucoid 1	Regular	34670	0	21788.2	114	12	16	65.03	1968019	1379223	1457272	158	032009_127_Sprenger_R1_03	Serum_MALIGNANT_4_rep3
160	P01009	P01009	25 418 A1AT HUMAN RecName Full Alpha 1 antitrypsin AltName Full Alpha 1 protease inhibitor AltName	Regular	28490.3	0	44381.6	337	26	33	62.44	4595470	2224950	3164428		032009_127_Sprenger_R1_03	Serum_MALIGNANT_4_rep3
187	P01011	P01011	24 423 AACT HUMAN RecName Full Alpha 1 antichymotrypsin Short ACT AltName Full Cell growth inhibit	Regular	25936.8	0	45322.9	210	16	31	48.75	1348747	742065	1052893		032009_127_Sprenger_R1_03	Serum_MALIGNANT_4_rep3
8367	P01876	P01876	IGHA1 HUMAN RecName Full Ig alpha 1 chain C region	Regular	25110.2	0	38510.1	195	15	23	57.79	1711344	695000	1387441	8368	032009_127_Sprenger_R1_03	Serum_MALIGNANT_4_rep3
7811	P02790	P02790	24 462 HEMO HUMAN RecName Full Hemopexin AltName Full Beta 1B glycoprotein Flags Precursor	Regular	23356.9	0	49979.8	175	15	34	46.92	1227994	693112	980099		032009_127_Sprenger_R1_03	Serum_MALIGNANT_4_rep3
8010	P00739	P00739	20 348 HPTR HUMAN RecName Full Haptoglobin related protein Flags Precursor	Regular	22942.3	0	37448.3	189	26	23	69.3	4409928	166436	2346645	8011	032009_127_Sprenger_R1_03	Serum_MALIGNANT_4_rep3
9546	P01622	P01622	KV304 HUMAN RecName Full Ig kappa chain V III region Ti	Regular	22778.2	0	11902.2	49	5	6	61.47	191572	31126.4	182713	9512 9544 9545 9547 9549 9554 9555	032009_127_Sprenger_R1_03	Serum_MALIGNANT_4_rep3
158	P19652	P19652	19 201 A1AG2 HUMAN RecName Full Alpha 1 acid glycoprotein 2 Short AGP 2 AltName Full Orosomucoid 2	Regular	21689.8	0	21936.3	96	12	18	62.3	906027	258466	525427	157	032009_127_Sprenger_R1_03	Serum_MALIGNANT_4_rep3
3765	P01024	P01024	23 1663 CO3 HUMAN RecName Full Complement C3 AltName Full C3 and PZP like alpha 2 macroglobulin do	Regular	20693.2	0	186491	947	85	135	59.66	5129698	786121	4040418		032009_127_Sprenger_R1_03	Serum_MALIGNANT_4_rep3
15456	P02735	P02735	19 122 SAA HUMAN RecName Full Serum amyloid A protein Short SAA Contains RecName Full Amyloid prot	Regular	19105.8	0	11682.7	70	8	11	73.08	195451	170446	197572		032009_127_Sprenger_R1_03	Serum_MALIGNANT_4_rep3
954	P02652	P02652	19 100 APOA2 HUMAN RecName Full Apolipoprotein A II Short Apo AII Short ApoA II Contains RecName F	Regular	18948.6	0	9360.69	70	5	9	80.49	277304	256940	227617		032009_127_Sprenger_R1_03	Serum_MALIGNANT_4_rep3
8117	P01766	P01766	HV305 HUMAN RecName Full Ig heavy chain V III region BRO	Regular	17585.7	0	13340.8	37	2	6	25	172618	247380	184067	8114	032009_127_Sprenger_R1_03	Serum_MALIGNANT_4_rep3
9544	P01620	P01620	KV302 HUMAN RecName Full Ig kappa chain V III region SIE	Regular	16269.4	0	11889.1	41	4	6	61.47	182071	11952.4	83628	9512 9545 9546 9547 9549 9554 9555	032009_127_Sprenger_R1_03	Serum_MALIGNANT_4_rep3
9554	P18135	P18135	21 129 KV312 HUMAN RecName Full Ig kappa chain V III region HAH Flags Precursor	Regular	16169	0	11932.2	37	4	7	44.04	190085	0	85460	9512 9544 9545 9546 9547 9549 9555	032009_127_Sprenger_R1_03	Serum_MALIGNANT_4_rep3
9547	P01623	P01623	KV305 HUMAN RecName Full Ig kappa chain V III region WOL	Regular	16169	0	11860.2	40	5	7	69.72	191415	0	86383	9512 9544 9545 9546 9549 9554 9555	032009_127_Sprenger_R1_03	Serum_MALIGNANT_4_rep3
9555	P18136	P18136	21 129 KV313 HUMAN RecName Full Ig kappa chain V III region HIC Flags Precursor	Regular	16169	0	11819.1	37	4	6	44.04	190085	0	85460	9512 9544 9545 9546 9547 9549 9554	032009_127_Sprenger_R1_03	Serum_MALIGNANT_4_rep3
9549	P04206	P04206	KV307 HUMAN RecName Full Ig kappa chain V III region GOL AltName Full Rheumatoid factor	Regular	16071.3	0	11944.4	39	5	8	61.47	185390	49065.4	84570	9512 9544 9545 9546 9547 9554 9555	032009_127_Sprenger_R1_03	Serum_MALIGNANT_4_rep3
8116	P01765	P01765	HV304 HUMAN RecName Full Ig heavy chain V III region TIL	Regular	15780.7	0	11726.2	33	3	6	26.09	117657	16793	102825	8115 8127	032009_127_Sprenger_R1_03	Serum_MALIGNANT_4_rep3
8374	P01861	P01861	IGHG4 HUMAN RecName Full Ig gamma 4 chain C region	Regular	15315.7	0	36453.8	85	10	20	35.17	1359117	196023	742176	8371 8372 8373	032009_127_Sprenger_R1_03	Serum_MALIGNANT_4_rep3
961	P02656	P02656	21 99 APOC3 HUMAN RecName Full Apolipoprotein C III Short Apo CIII Short ApoC III Flags Precursor	Regular	15191.8	0	8764.68	28	3	9	45.57	58309	83481	58643		032009_127_Sprenger_R1_03	Serum_MALIGNANT_4_rep3
9545	P01621	P01621	5 100 KV303 HUMAN RecName Full Ig kappa chain V III region NG9 Flags Precursor Fragment	Regular	14599.3	0	10502.6	29	3	6	35.42	129992	106815	72938	9512 9544 9546 9547 9549 9554 9555	032009_127_Sprenger_R1_03	Serum_MALIGNANT_4_rep3
8372	P01859	P01859	IGHG2 HUMAN RecName Full Ig gamma 2 chain C region	Regular	14113.6	0	36528	95	13	20	41.1	1468866	62745.1	728652	8371 8373 8374	032009_127_Sprenger_R1_03	Serum_MALIGNANT_4_rep3
3	P63284	P63284	0 10 CLPB_ECOLI Chaperone protein ClpB OS=Escherichia coli (strain K12) GN=clpB PE=1 SV=1	Regular	12568.4	0	95756.3	164	10	66	18.67	2099671	1129577	2028668		032009_127_Sprenger_R1_03	Serum_MALIGNANT_4_rep3
8115	P01764	P01764	20 117 HV303 HUMAN RecName Full Ig heavy chain V III region VH26 Flags Precursor	Regular	12193.2	0	10559.7	22	2	6	30.61	113665	0	60294	8116 8127	032009_127_Sprenger_R1_03	Serum_MALIGNANT_4_rep3
18850	P02774	P02774	17 474 VTDB HUMAN RecName Full Vitamin D binding protein Short DBP Short VDB AltName Full Group sp	Regular	11796	0	52840.3	191	21	44	58.3	747937	184534	435506		032009_127_Sprenger_R1_03	Serum_MALIGNANT_4_rep3
8127	P01776	P01776	HV315 HUMAN RecName Full Ig heavy chain V III region WAS	Regular	11180.5	0	12961.5	30	6	7	52.99	132508	121520	70237	8115 8116	032009_127_Sprenger_R1_03	Serum_MALIGNANT_4_rep3
960	P02655	P02655	23 101 APOC2 HUMAN RecName Full Apolipoprotein C II Short Apo CII Short ApoC II Flags Precursor	Regular	10101.4	0	8914.93	47	5	7	87.34	123121	97013	89460		032009_127_Sprenger_R1_03	Serum_MALIGNANT_4_rep3
8373	P01860	P01860	IGHG3 HUMAN RecName Full Ig gamma 3 chain C region AltName Full Heavy chain disease protein AltNam	Regular	9743.01	0	42313.5	124	16	24	39.26	1840544	176552	1019822	8371 8372 8374	032009_127_Sprenger_R1_03	Serum_MALIGNANT_4_rep3
172	P01023	P01023	24 1474 A2MG HUMAN RecName Full Alpha 2 macroglobulin Short Alpha 2 M AltName Full C3 and PZP like	Regular	7900.43	0	162223	498	52	95	50.65	1732651	280352	1131930	14104	032009_127_Sprenger_R1_03	Serum_MALIGNANT_4_rep3
3773	P0C0L5	P0C0L5	20 1744 CO4B HUMAN RecName Full Complement C4 B AltName Full Basic complement C4 AltName Full C3	Regular	7634.56	0	192082	459	53	117	41.62	1408300	207898	1066453	3772	032009_127_Sprenger_R1_03	Serum_MALIGNANT_4_rep3
8375	P01871	P01871	IGHM HUMAN RecName Full Ig mu chain C region	Regular	7275.46	0	49991	123	14	38	36.73	525556	223902	299401	11062	032009_127_Sprenger_R1_03	Serum_MALIGNANT_4_rep3
964	P02649	P02649	19 317 APOE HUMAN RecName Full Apolipoprotein E Short Apo E Flags Precursor	Regular	6982.05	0	34293.8	97	11	29	45.82	138979	58074	123197		032009_127_Sprenger_R1_03	Serum_MALIGNANT_4_rep3
2878	P00450	P00450	20 1065 CERU HUMAN RecName Full Ceruloplasmin EC 1 16 3 1 AltName Full Ferroxidase Flags Precurso	Regular	6651.2	0	120884	263	34	78	47.32	612856	187262	460527		032009_127_Sprenger_R1_03	Serum_MALIGNANT_4_rep3
3772	P0C0L4	P0C0L4	20 1744 CO4A HUMAN RecName Full Complement C4 A AltName Full Acidic complement C4 AltName Full C3	Regular	6244.93	0	192117	358	56	117	41.62	1408780	74458	659457	3773	032009_127_Sprenger_R1_03	Serum_MALIGNANT_4_rep3
8368	P01877	P01877	IGHA2 HUMAN RecName Full Ig alpha 2 chain C region	Regular	5253.98	0	37324.7	102	15	22	54.41	797412	65829.2	371873	8367	032009_127_Sprenger_R1_03	Serum_MALIGNANT_4_rep3
3568	P10909	P10909	23 449 CLUS HUMAN RecName Full Clusterin AltName Full Complement associated protein SP 40 40 AltNa	Regular	5154.93	0	50632.9	77	9	36	29.27	194500	132243	175205		032009_127_Sprenger_R1_03	Serum_MALIGNANT_4_rep3
161	P04217	P04217	22 495 A1BG HUMAN RecName Full Alpha 1B glycoprotein AltName Full Alpha 1 B glycoprotein Flags Pr	Regular	4770.75	0	52511	84	12	28	37.76	286637	189479	204975		032009_127_Sprenger_R1_03	Serum_MALIGNANT_4_rep3
966	P02749	P02749	20 345 APOH HUMAN RecName Full Beta 2 glycoprotein 1 AltName Full Beta 2 glycoprotein I Short Beta	Regular	4706.06	0	37509.2	60	9	20	47.55	233091	120125	89557		032009_127_Sprenger_R1_03	Serum_MALIGNANT_4_rep3
8377	P01591	P01591	IGJ HUMAN RecName Full Immunoglobulin J chain	Regular	4161.47	0	16050.7	25	4	10	50.36	45710	42964	35541		032009_127_Sprenger_R1_03	Serum_MALIGNANT_4_rep3
8237	P05155	P05155	23 500 IC1 HUMAN RecName Full Plasma protease C1 inhibitor Short C1 Inh Short C1Inh AltName Full C	Regular	3832.6	0	53071.6	73	8	28	19.25	316461	220428	200217		032009_127_Sprenger_R1_03	Serum_MALIGNANT_4_rep3
170	P02750	P02750	36 347 A2GL HUMAN RecName Full Leucine rich alpha 2 glycoprotein Short LRG Flags Precursor	Regular	3769.78	0	34574.6	65	9	22	40.06	112652	72689	94324		032009_127_Sprenger_R1_03	Serum_MALIGNANT_4_rep3
11062	P04220	P04220	MUCB HUMAN RecName Full Ig mu heavy chain disease protein AltName Full BOT	Regular	3535.94	0	43570.6	67	14	35	32.99	334425	7513.55	122791	8375	032009_127_Sprenger_R1_03	Serum_MALIGNANT_4_rep3
18856	P04004	P04004	20 478 VTNC HUMAN RecName Full Vitronectin AltName Full Serum spreading factor Short S protein Alt	Regular	3486.22	0	53076.4	51	5	26	18.08	120505	99420	102984		032009_127_Sprenger_R1_03	Serum_MALIGNANT_4_rep3
2966	P08603	P08603	19 1231 CFAH HUMAN RecName Full Complement factor H AltName Full H factor 1 Flags Precursor	Regular	3098.8	0	141615	202	36	96	43.36	525983	108609	373849		032009_127_Sprenger_R1_03	Serum_MALIGNANT_4_rep3
3794	P02748	P02748	22 559 CO9 HUMAN RecName Full Complement component C9 Contains RecName Full Complement component C	Regular	3308.2	0	62347.4	83	12	41	33.09	143714	63565	81436		032009_127_Sprenger_R1_03	Serum_MALIGNANT_4_rep3
958	P04114	P04114	28 4563 APOB HUMAN RecName Full Apolipoprotein B 100 Short Apo B 100 Contains RecName Full Apolipo	Regular	3184.79	0	514243	792	127	348	37.81	1956132	132990	1369875		032009_127_Sprenger_R1_03	Serum_MALIGNANT_4_rep3
782	P01019	P01019	34 485 ANGT HUMAN RecName Full Angiotensinogen AltName Full Serpin A8 Contains RecName Full Angio	Regular	2737.09	0	49989.3	48	6	23	17.92	67181	45229	37115		032009_127_Sprenger_R1_03	Serum_MALIGNANT_4_rep3
7734	P68871	P68871	2 147 HBB HUMAN RecName Full Hemoglobin subunit beta AltName Full Hemoglobin beta chain AltName F	Regular	2717.53	0	15981.3	28	5	12	49.32	59951	51759	36822	7735	032009_127_Sprenger_R1_03	Serum_MALIGNANT_4_rep3
9512	P01593	P01593	KV101 HUMAN RecName Full Ig kappa chain V I region AG	Regular	2699.97	0	12106.4	23	3	6	37.96	68434	63774.4	61176	9544 9545 9546 9547 9549 9554 9555	032009_127_Sprenger_R1_03	Serum_MALIGNANT_4_rep3
2964	P00751	P00751	26 764 CFAB HUMAN RecName Full Complement factor B EC 3 4 21 47 AltName Full C3 C5 convertase AltN	Regular	2605.62	0	84312.5	111	22	63	39.78	264604	135257	205996		032009_127_Sprenger_R1_03	Serum_MALIGNANT_4_rep3
8016	P04196	P04196	19 525 HRG HUMAN RecName Full Histidine rich glycoprotein AltName Full Histidine proline rich glyc	Regular	2528.04	0	58572.4	70	11	33	25.64	68451	35678	58317		032009_127_Sprenger_R1_03	Serum_MALIGNANT_4_rep3
1858	P04003	P04003	49 597 C4BPA HUMAN RecName Full C4b binding protein alpha chain Short C4bp AltName Full Proline ri	Regular	2411.53	0	63723.7	113	22	42	56.47	377264	180122	208575		032009_127_Sprenger_R1_03	Serum_MALIGNANT_4_rep3
8114	P01763	P01763	HV302 HUMAN RecName Full Ig heavy chain V III region WEA	Regular	2157.69	0	12255.7	17	4	6	35.96	41280	2570.7	30999	8117	032009_127_Sprenger_R1_03	Serum_MALIGNANT_4_rep3
9344	P01042	P01042	19 644 KNG1 HUMAN RecName Full Kininogen 1 AltName Full High molecular weight kininogen Short HMWK	Regular	1859.23	0	70923.3	67	11	60	18.05	233555	132967	153119		032009_127_Sprenger_R1_03	Serum_MALIGNANT_4_rep3
17362	P00734	P00734	25 622 THRB HUMAN RecName Full Prothrombin EC 3 4 21 5 AltName Full Coagulation factor II Contains	Regular	1837.54	0	68962.6	84	14	47	29.43	224655	95911	185944		032009_127_Sprenger_R1_03	Serum_MALIGNANT_4_rep3
703	P02760	P02760	20 352 AMBP HUMAN RecName Full Protein AMBP Contains RecName Full Alpha 1 microglobulin Short Prot	Regular	1773.95	0	37970.6	31	9	26	24.02	83200	61647	43715		032009_127_Sprenger_R1_03	Serum_MALIGNANT_4_rep3
6403	P02765	P02765	19 367 FETUA HUMAN RecName Full Alpha 2 HS glycoprotein AltName Full Ba alpha 2 glycoprotein AltNa	Regular	1741.59	0	38011.5	41	7	18	28.65	77983	59913	52121		032009_127_Sprenger_R1_03	Serum_MALIGNANT_4_rep3
866	P01008	P01008	33 464 ANT3 HUMAN RecName Full Antithrombin III Short ATIII Flags Precursor	Regular	1528.84	0	49381.4	34	6	34	17.59	47747	35112	42162		032009_127_Sprenger_R1_03	Serum_MALIGNANT_4_rep3
13431	P00747	P00747	20 810 PLMN HUMAN RecName Full Plasminogen EC 3 4 21 7 Contains RecName Full Plasmin heavy chain A	Regular	1417.87	0	91169.8	104	21	61	35.15	254048	82076	163038		032009_127_Sprenger_R1_03	Serum_MALIGNANT_4_rep3
15495	P02743	P02743	20 223 SAMP HUMAN RecName Full Serum amyloid P component Short SAP AltName Full 9 5S alpha 1 glyco	Regular	1193.39	0	23372.6	26	5	16	25.49	38962	34201	25406		032009_127_Sprenger_R1_03	Serum_MALIGNANT_4_rep3
6484	P02751	P02751	32 2386 FINC HUMAN RecName Full Fibronectin Short FN AltName Full Cold insoluble globulin Short CI	Regular	1176.4	0	263081	190	39	143	25.56	336886	82801	236106		032009_127_Sprenger_R1_03	Serum_MALIGNANT_4_rep3
7814	P05546	P05546	20 499 HEP2 HUMAN RecName Full Heparin cofactor 2 AltName Full Heparin cofactor II Short HC II Alt	Regular	1140.44	0	55131.2	48	10	35	28.13	60788	24867	41476		032009_127_Sprenger_R1_03	Serum_MALIGNANT_4_rep3
8732	Q14624	Q14624	29 930 ITIH4 HUMAN RecName Full Inter alpha trypsin inhibitor heavy chain H4 Short Inter alpha inhi	Regular	1090.62	0	100472	111	22	61	26.72	428801	255042	194663		032009_127_Sprenger_R1_03	Serum_MALIGNANT_4_rep3
9542	P06310	P06310	21 133 KV206 HUMAN RecName Full Ig kappa chain V II region RPMI 6410 Flags Precursor	Regular	1078.82	0	12699.1	20	3	7	40.71	68149	94107	39228		032009_127_Sprenger_R1_03	Serum_MALIGNANT_4_rep3
3783	P13671	P13671	22 934 CO6 HUMAN RecName Full Complement component C6 Flags Precursor	Regular	1070.06	0	106062	59	17	64	20.7	56568	23333	33347		032009_127_Sprenger_R1_03	Serum_MALIGNANT_4_rep3
3777	P01031	P01031	19 1676 CO5 HUMAN RecName Full Complement C5 AltName Full C3 and PZP like alpha 2 macroglobulin do	Regular	990.406	0	187995	97	21	133	17.31	242208	158196	107680		032009_127_Sprenger_R1_03	Serum_MALIGNANT_4_rep3
7735	P02042	P02042	2 147 HBD HUMAN RecName Full Hemoglobin subunit delta AltName Full Hemoglobin delta chain AltName	Regular	894.243	0	16038.4	9	3	12	19.18	33150	0	12018	7734	032009_127_Sprenger_R1_03	Serum_MALIGNANT_4_rep3
19568	P25311	P25311	18 295 ZA2G HUMAN RecName Full Zinc alpha 2 glycoprotein AltName Full Zn alpha 2 glycoprotein Shor	Regular	751.812	0	32373.1	20	4	27	17.63	29135	28375	24992		032009_127_Sprenger_R1_03	Serum_MALIGNANT_4_rep3
13156	Q96PD5	Q96PD5	22 576 PGRP2 HUMAN RecName Full N acetylmuramoyl L alanine amidase EC 3 5 1 28 AltName Full Peptid	Regular	665.127	0	60550.7	33	8	35	15.14	20153	12351	19380		032009_127_Sprenger_R1_03	Serum_MALIGNANT_4_rep3
8730	P19823	P19823	19 946 ITIH2 HUMAN RecName Full Inter alpha trypsin inhibitor heavy chain H2 Short Inter alpha inhi	Regular	620.949	0	104695	54	12	70	15.63	119520	67108	69985		032009_127_Sprenger_R1_03	Serum_MALIGNANT_4_rep3
8729	P19827	P19827	28 911 ITIH1 HUMAN RecName Full Inter alpha trypsin inhibitor heavy chain H1 Short Inter alpha inhi	Regular	566.892	0	98927.9	50	7	54	10.52	95158	54495	69451		032009_127_Sprenger_R1_03	Serum_MALIGNANT_4_rep3
10590	P55082	P55082	19 362 MFAP3 HUMAN RecName Full Microfibril associated glycoprotein 3 Flags Precursor	Regular	565.061	0	38623.1	15	7	24	21.22	35438	12711	9028		032009_127_Sprenger_R1_03	Serum_MALIGNANT_4_rep3
2063	P00915	P00915	2 261 CAH1 HUMAN RecName Full Carbonic anhydrase 1 EC 4 2 1 1 AltName Full Carbonic anhydrase I Sh	Regular	493.218	0	28796.1	20	5	17	29.23	9576	4294	7265		032009_127_Sprenger_R1_03	Serum_MALIGNANT_4_rep3
531	P43652	P43652	22 599 AFAM HUMAN RecName Full Afamin AltName Full Alpha albumin Short Alpha Alb Flags Precursor	Regular	490.936	0	68516	32	10	60	12.46	79841	55474	47981		032009_127_Sprenger_R1_03	Serum_MALIGNANT_4_rep3
15454	P35542	P35542	19 130 SAA4 HUMAN RecName Full Serum amyloid A 4 protein AltName Full Constitutively expressed ser	Regular	471.448	0	12863.3	9	2	9	17.86	17111	25666.5	12876		032009_127_Sprenger_R1_03	Serum_MALIGNANT_4_rep3
2950	Q7Z4U5	Q7Z4U5	CF201 HUMAN RecName Full Uncharacterized protein C6orf201	Regular	444.358	0	23037.6	15	5	18	4.59	28209	47334	18043		032009_127_Sprenger_R1_03	Serum_MALIGNANT_4_rep3
1838	P00736	P00736	18 705 C1R HUMAN RecName Full Complement C1r subcomponent EC 3 4 21 41 AltName Full Complement com	Regular	444.022	0	79696	26	7	44	9.59	39206	20051	22232		032009_127_Sprenger_R1_03	Serum_MALIGNANT_4_rep3
21482	RANDOM1147	RANDOM1147	Random Sequence 1147	Random	443.494	1.18	63181.7	24	11	41	26.16	28887	7059	22422		032009_127_Sprenger_R1_03	Serum_MALIGNANT_4_rep3
5081	Q9UF47	Q9UF47	DNJ5B HUMAN RecName Full DnaJ homolog subfamily C member 5B AltName Full Beta cysteine string prot	Regular	433.278	1.16	23294.9	5	2	14	15.08	6079	9006	8207		032009_127_Sprenger_R1_03	Serum_MALIGNANT_4_rep3
34757	RANDOM14422	RANDOM14422	Random Sequence 14422	Random	415.894	2.3	37670.5	13	5	33	14.5	6903	5367	8712		032009_127_Sprenger_R1_03	Serum_MALIGNANT_4_rep3
14104	P20742	P20742	26 1482 PZP HUMAN RecName Full Pregnancy zone protein AltName Full C3 and PZP like alpha 2 macrogl	Regular	397.694	2.27	162451	45	10	87	5.08	201982	1577.55	56143	172	032009_127_Sprenger_R1_03	Serum_MALIGNANT_4_rep3
25357	RANDOM5022	RANDOM5022	Random Sequence 5022	Random	395.937	3.37	54313.7	19	8	37	20.25	38139	27217	20805		032009_127_Sprenger_R1_03	Serum_MALIGNANT_4_rep3
2257	P08185	P08185	23 405 CBG HUMAN RecName Full Corticosteroid binding globulin Short CBG AltName Full Transcortin A	Regular	363.395	3.33	42753	14	3	23	7.05	15986	21063	12367		032009_127_Sprenger_R1_03	Serum_MALIGNANT_4_rep3
9582	P01842	P01842	LAC HUMAN RecName Full Ig lambda chain C regions	Regular	122285	0	11407.6	126	6	7	82.86	4718045	3636850	4819091		032309_127_Sprenger_Q2_01	Serum_BENIGN_5_rep1
8378	P01834	P01834	IGKC HUMAN RecName Full Ig kappa chain C region	Regular	113701	0	11779.9	108	4	7	64.15	7329103	6380382	5974108		032309_127_Sprenger_Q2_01	Serum_BENIGN_5_rep1
954	P02652	P02652	19 100 APOA2 HUMAN RecName Full Apolipoprotein A II Short Apo AII Short ApoA II Contains RecName F	Regular	84685.3	0	9360.69	118	9	9	85.37	2935192	2518143	2593788		032309_127_Sprenger_Q2_01	Serum_BENIGN_5_rep1
953	P02647	P02647	19 267 APOA1 HUMAN RecName Full Apolipoprotein A I Short Apo AI Short ApoA I Contains RecName Full	Regular	70481.4	0	28961.6	223	20	31	65.86	11739800	6915338	9532615		032309_127_Sprenger_Q2_01	Serum_BENIGN_5_rep1
659	P02768	P02768	19 609 ALBU HUMAN RecName Full Serum albumin Flags Precursor	Regular	67594.9	0	69240.2	931	61	54	86.13	58174510	10690850	51997600		032309_127_Sprenger_Q2_01	Serum_BENIGN_5_rep1
17952	P02787	P02787	20 698 TRFE HUMAN RecName Full Serotransferrin Short Transferrin AltName Full Siderophilin AltName	Regular	57082.2	0	77348.6	565	41	75	72.46	10783450	2676348	10207870		032309_127_Sprenger_Q2_01	Serum_BENIGN_5_rep1
8128	P01777	P01777	HV316 HUMAN RecName Full Ig heavy chain V III region TEI	Regular	33898.1	0	12673.3	32	2	6	20.17	847470	1236702	646532		032309_127_Sprenger_Q2_01	Serum_BENIGN_5_rep1
9547	P01623	P01623	KV305 HUMAN RecName Full Ig kappa chain V III region WOL	Regular	32008.3	0	11860.2	64	6	7	69.72	803731	453587	789373	9512 9519 9529 9545 9546	032309_127_Sprenger_Q2_01	Serum_BENIGN_5_rep1
8371	P01857	P01857	IGHG1 HUMAN RecName Full Ig gamma 1 chain C region	Regular	29599.5	0	36619.2	185	15	21	53.33	11666610	5881263	8082760	8372 8373 8374	032309_127_Sprenger_Q2_01	Serum_BENIGN_5_rep1
9546	P01622	P01622	KV304 HUMAN RecName Full Ig kappa chain V III region Ti	Regular	28813.6	0	11902.2	46	4	6	44.04	769067	0	382932	9512 9519 9529 9545 9547	032309_127_Sprenger_Q2_01	Serum_BENIGN_5_rep1
9545	P01621	P01621	5 100 KV303 HUMAN RecName Full Ig kappa chain V III region NG9 Flags Precursor Fragment	Regular	26170.8	0	10502.6	33	4	6	58.33	494054	289656	313865	9512 9529 9546 9547	032309_127_Sprenger_Q2_01	Serum_BENIGN_5_rep1
8367	P01876	P01876	IGHA1 HUMAN RecName Full Ig alpha 1 chain C region	Regular	19807.9	0	38510.1	191	14	23	55.81	3782429	1659766	3323865	8368	032309_127_Sprenger_Q2_01	Serum_BENIGN_5_rep1
158	P19652	P19652	19 201 A1AG2 HUMAN RecName Full Alpha 1 acid glycoprotein 2 Short AGP 2 AltName Full Orosomucoid 2	Regular	18437.5	0	21936.3	51	5	18	31.15	683194	434968	473526	157	032309_127_Sprenger_Q2_01	Serum_BENIGN_5_rep1
8374	P01861	P01861	IGHG4 HUMAN RecName Full Ig gamma 4 chain C region	Regular	17873	0	36453.8	147	14	20	59.02	9561983	1608386	3513341	8371 8372 8373	032309_127_Sprenger_Q2_01	Serum_BENIGN_5_rep1
8011	P00738	P00738	19 406 HPT HUMAN RecName Full Haptoglobin Contains RecName Full Haptoglobin alpha chain Contains R	Regular	16917.1	0	44033.4	214	21	27	63.92	4429916	2166137	3874696	8010	032309_127_Sprenger_Q2_01	Serum_BENIGN_5_rep1
18850	P02774	P02774	17 474 VTDB HUMAN RecName Full Vitamin D binding protein Short DBP Short VDB AltName Full Group sp	Regular	16167.9	0	52840.3	180	17	44	56.33	1432922	722626	1229584		032309_127_Sprenger_Q2_01	Serum_BENIGN_5_rep1
8372	P01859	P01859	IGHG2 HUMAN RecName Full Ig gamma 2 chain C region	Regular	15361.3	0	36528	141	17	20	50	10180980	858195	3740834	8371 8373 8374	032309_127_Sprenger_Q2_01	Serum_BENIGN_5_rep1
172	P01023	P01023	24 1474 A2MG HUMAN RecName Full Alpha 2 macroglobulin Short Alpha 2 M AltName Full C3 and PZP like	Regular	15009.2	0	162223	569	59	95	54.24	7007644	1053219	5896873	14104	032309_127_Sprenger_Q2_01	Serum_BENIGN_5_rep1
961	P02656	P02656	21 99 APOC3 HUMAN RecName Full Apolipoprotein C III Short Apo CIII Short ApoC III Flags Precursor	Regular	14325.5	0	8764.68	23	2	9	34.18	409606	599694	288496		032309_127_Sprenger_Q2_01	Serum_BENIGN_5_rep1
157	P02763	P02763	19 201 A1AG1 HUMAN RecName Full Alpha 1 acid glycoprotein 1 Short AGP 1 AltName Full Orosomucoid 1	Regular	13293.2	0	21788.2	59	7	16	39.89	925583	631672	913912	158	032309_127_Sprenger_Q2_01	Serum_BENIGN_5_rep1
160	P01009	P01009	25 418 A1AT HUMAN RecName Full Alpha 1 antitrypsin AltName Full Alpha 1 protease inhibitor AltName	Regular	13222.8	0	44381.6	186	19	33	52.54	4209947	2486726	3420563		032309_127_Sprenger_Q2_01	Serum_BENIGN_5_rep1
3765	P01024	P01024	23 1663 CO3 HUMAN RecName Full Complement C3 AltName Full C3 and PZP like alpha 2 macroglobulin do	Regular	13157.5	0	186491	566	70	135	56.92	5766997	993147	5197999		032309_127_Sprenger_Q2_01	Serum_BENIGN_5_rep1
7811	P02790	P02790	24 462 HEMO HUMAN RecName Full Hemopexin AltName Full Beta 1B glycoprotein Flags Precursor	Regular	12140.7	0	49979.8	107	13	34	48.52	2405331	1895391	1436247		032309_127_Sprenger_Q2_01	Serum_BENIGN_5_rep1
9512	P01593	P01593	KV101 HUMAN RecName Full Ig kappa chain V I region AG	Regular	11484.3	0	12106.4	33	4	6	59.26	283367	139634	211500	9519 9529 9545 9546 9547	032309_127_Sprenger_Q2_01	Serum_BENIGN_5_rep1
8375	P01871	P01871	IGHM HUMAN RecName Full Ig mu chain C region	Regular	9679.17	0	49991	150	19	38	49.34	1822623	747016	1341301	11062	032309_127_Sprenger_Q2_01	Serum_BENIGN_5_rep1
9529	P01610	P01610	KV118 HUMAN RecName Full Ig kappa chain V I region WEA	Regular	9128.71	0	11954.3	21	4	5	69.44	263978	141992	96192	9512 9519 9545 9546 9547	032309_127_Sprenger_Q2_01	Serum_BENIGN_5_rep1
9519	P01600	P01600	KV108 HUMAN RecName Full Ig kappa chain V I region Hau	Regular	9033.3	0	11785	15	2	4	55.56	174156	5313.58	69098	9512 9529	032309_127_Sprenger_Q2_01	Serum_BENIGN_5_rep1
966	P02749	P02749	20 345 APOH HUMAN RecName Full Beta 2 glycoprotein 1 AltName Full Beta 2 glycoprotein I Short Beta	Regular	8889.01	0	37509.2	83	9	20	51.53	633183	490784	428089		032309_127_Sprenger_Q2_01	Serum_BENIGN_5_rep1
8368	P01877	P01877	IGHA2 HUMAN RecName Full Ig alpha 2 chain C region	Regular	8536.04	0	37324.7	103	11	22	45	1730394	176542	899477	8367	032309_127_Sprenger_Q2_01	Serum_BENIGN_5_rep1
11062	P04220	P04220	MUCB HUMAN RecName Full Ig mu heavy chain disease protein AltName Full BOT	Regular	7828.93	0	43570.6	78	14	35	57.8	1210254	118583	504318	8375	032309_127_Sprenger_Q2_01	Serum_BENIGN_5_rep1
8373	P01860	P01860	IGHG3 HUMAN RecName Full Ig gamma 3 chain C region AltName Full Heavy chain disease protein AltNam	Regular	7734.56	0	42313.5	116	18	24	56.23	9703408	1792033	3208962	8371 8372 8374	032309_127_Sprenger_Q2_01	Serum_BENIGN_5_rep1
8010	P00739	P00739	20 348 HPTR HUMAN RecName Full Haptoglobin related protein Flags Precursor	Regular	7070.05	0	37448.3	78	14	23	45.29	1541243	47086.7	759857	8011	032309_127_Sprenger_Q2_01	Serum_BENIGN_5_rep1
2878	P00450	P00450	20 1065 CERU HUMAN RecName Full Ceruloplasmin EC 1 16 3 1 AltName Full Ferroxidase Flags Precurso	Regular	6452.69	0	120884	212	28	78	39.58	1296640	443975	1256253		032309_127_Sprenger_Q2_01	Serum_BENIGN_5_rep1
6403	P02765	P02765	19 367 FETUA HUMAN RecName Full Alpha 2 HS glycoprotein AltName Full Ba alpha 2 glycoprotein AltNa	Regular	6428.66	0	38011.5	108	10	18	44.13	1126407	788141	953189		032309_127_Sprenger_Q2_01	Serum_BENIGN_5_rep1
3772	P0C0L4	P0C0L4	20 1744 CO4A HUMAN RecName Full Complement C4 A AltName Full Acidic complement C4 AltName Full C3	Regular	5587.87	0	192117	301	39	117	32.81	1740888	557095	1638513	3773	032309_127_Sprenger_Q2_01	Serum_BENIGN_5_rep1
187	P01011	P01011	24 423 AACT HUMAN RecName Full Alpha 1 antichymotrypsin Short ACT AltName Full Cell growth inhibit	Regular	5363.43	0	45322.9	86	10	31	38	812695	444039	727215		032309_127_Sprenger_Q2_01	Serum_BENIGN_5_rep1
8016	P04196	P04196	19 525 HRG HUMAN RecName Full Histidine rich glycoprotein AltName Full Histidine proline rich glyc	Regular	4628.41	0	58572.4	95	9	33	21.89	286993	136142	305628		032309_127_Sprenger_Q2_01	Serum_BENIGN_5_rep1
161	P04217	P04217	22 495 A1BG HUMAN RecName Full Alpha 1B glycoprotein AltName Full Alpha 1 B glycoprotein Flags Pr	Regular	4335.67	0	52511	87	11	28	42.41	647022	437778	457248		032309_127_Sprenger_Q2_01	Serum_BENIGN_5_rep1
3773	P0C0L5	P0C0L5	20 1744 CO4B HUMAN RecName Full Complement C4 B AltName Full Basic complement C4 AltName Full C3	Regular	4286.57	0	192082	231	36	117	32.23	1734747	0	902691	3772	032309_127_Sprenger_Q2_01	Serum_BENIGN_5_rep1
9558	P06313	P06313	21 133 KV403 HUMAN RecName Full Ig kappa chain V IV region JI Flags Precursor	Regular	4170.35	0	12524.9	19	2	7	52.21	181186	260589	207720		032309_127_Sprenger_Q2_01	Serum_BENIGN_5_rep1
782	P01019	P01019	34 485 ANGT HUMAN RecName Full Angiotensinogen AltName Full Serpin A8 Contains RecName Full Angio	Regular	4022.38	0	49989.3	73	8	23	21.9	274979	189341	199525		032309_127_Sprenger_Q2_01	Serum_BENIGN_5_rep1
955	P06727	P06727	21 396 APOA4 HUMAN RecName Full Apolipoprotein A IV Short Apo AIV Short ApoA IV Flags Precursor	Regular	3290.47	0	43402.6	74	14	41	48.14	413921	206887	343920		032309_127_Sprenger_Q2_01	Serum_BENIGN_5_rep1
964	P02649	P02649	19 317 APOE HUMAN RecName Full Apolipoprotein E Short Apo E Flags Precursor	Regular	3083.26	0	34293.8	48	6	29	31.44	195869	114631	198009		032309_127_Sprenger_Q2_01	Serum_BENIGN_5_rep1
958	P04114	P04114	28 4563 APOB HUMAN RecName Full Apolipoprotein B 100 Short Apo B 100 Contains RecName Full Apolipo	Regular	2798.28	0	514243	548	82	348	24.58	2593761	287872	2072256		032309_127_Sprenger_Q2_01	Serum_BENIGN_5_rep1
3	P63284	P63284	0 10 CLPB_ECOLI Chaperone protein ClpB OS=Escherichia coli (strain K12) GN=clpB PE=1 SV=1	Regular	2589.59	0	95756.3	87	10	66	15.87	582085	325100	435900		032309_127_Sprenger_Q2_01	Serum_BENIGN_5_rep1
3568	P10909	P10909	23 449 CLUS HUMAN RecName Full Clusterin AltName Full Complement associated protein SP 40 40 AltNa	Regular	2333.47	0	50632.9	42	7	36	20.84	375189	273523	326867		032309_127_Sprenger_Q2_01	Serum_BENIGN_5_rep1
19568	P25311	P25311	18 295 ZA2G HUMAN RecName Full Zinc alpha 2 glycoprotein AltName Full Zn alpha 2 glycoprotein Shor	Regular	1918.81	0	32373.1	42	9	27	34.17	193362	143199	182725		032309_127_Sprenger_Q2_01	Serum_BENIGN_5_rep1
2964	P00751	P00751	26 764 CFAB HUMAN RecName Full Complement factor B EC 3 4 21 47 AltName Full C3 C5 convertase AltN	Regular	1834	0	84312.5	70	14	63	21.79	400821	199610	364530		032309_127_Sprenger_Q2_01	Serum_BENIGN_5_rep1
13431	P00747	P00747	20 810 PLMN HUMAN RecName Full Plasminogen EC 3 4 21 7 Contains RecName Full Plasmin heavy chain A	Regular	1739.83	0	91169.8	123	26	61	40.83	850839	272272	656043		032309_127_Sprenger_Q2_01	Serum_BENIGN_5_rep1
8097	P01743	P01743	20 117 HV102 HUMAN RecName Full Ig heavy chain V I region HG3 Flags Precursor	Regular	1706.87	0	10917.2	13	3	8	52.04	39363	52047	32592		032309_127_Sprenger_Q2_01	Serum_BENIGN_5_rep1
8237	P05155	P05155	23 500 IC1 HUMAN RecName Full Plasma protease C1 inhibitor Short C1 Inh Short C1Inh AltName Full C	Regular	1660.73	0	53071.6	46	7	28	14.64	591721	408273	273343		032309_127_Sprenger_Q2_01	Serum_BENIGN_5_rep1
9344	P01042	P01042	19 644 KNG1 HUMAN RecName Full Kininogen 1 AltName Full High molecular weight kininogen Short HMWK	Regular	1641.94	0	70923.3	70	12	60	23.96	513771	326801	373752		032309_127_Sprenger_Q2_01	Serum_BENIGN_5_rep1
531	P43652	P43652	22 599 AFAM HUMAN RecName Full Afamin AltName Full Alpha albumin Short Alpha Alb Flags Precursor	Regular	1616.95	0	68516	63	11	60	23.53	356703	216087	312396		032309_127_Sprenger_Q2_01	Serum_BENIGN_5_rep1
13156	Q96PD5	Q96PD5	22 576 PGRP2 HUMAN RecName Full N acetylmuramoyl L alanine amidase EC 3 5 1 28 AltName Full Peptid	Regular	1588.79	0	60550.7	43	8	35	25.95	108456	69718	90142		032309_127_Sprenger_Q2_01	Serum_BENIGN_5_rep1
1858	P04003	P04003	49 597 C4BPA HUMAN RecName Full C4b binding protein alpha chain Short C4bp AltName Full Proline ri	Regular	1419.42	0	63723.7	82	14	42	33.7	548051	209709	371761		032309_127_Sprenger_Q2_01	Serum_BENIGN_5_rep1
3783	P13671	P13671	22 934 CO6 HUMAN RecName Full Complement component C6 Flags Precursor	Regular	1269.21	0	106062	49	12	64	9.2	104192	27592	87852		032309_127_Sprenger_Q2_01	Serum_BENIGN_5_rep1
7814	P05546	P05546	20 499 HEP2 HUMAN RecName Full Heparin cofactor 2 AltName Full Heparin cofactor II Short HC II Alt	Regular	1228.05	0	55131.2	29	8	35	15.63	109863	70969	74652		032309_127_Sprenger_Q2_01	Serum_BENIGN_5_rep1
6484	P02751	P02751	32 2386 FINC HUMAN RecName Full Fibronectin Short FN AltName Full Cold insoluble globulin Short CI	Regular	1134.59	0	263081	120	29	143	17.37	478797	202076	407903		032309_127_Sprenger_Q2_01	Serum_BENIGN_5_rep1
8732	Q14624	Q14624	29 930 ITIH4 HUMAN RecName Full Inter alpha trypsin inhibitor heavy chain H4 Short Inter alpha inhi	Regular	1077.15	0	100472	88	15	61	22.84	611939	297440	490700		032309_127_Sprenger_Q2_01	Serum_BENIGN_5_rep1
866	P01008	P01008	33 464 ANT3 HUMAN RecName Full Antithrombin III Short ATIII Flags Precursor	Regular	1076.71	0	49381.4	35	7	34	16.9	148215	94318	150876		032309_127_Sprenger_Q2_01	Serum_BENIGN_5_rep1
703	P02760	P02760	20 352 AMBP HUMAN RecName Full Protein AMBP Contains RecName Full Alpha 1 microglobulin Short Prot	Regular	1028.99	0	37970.6	20	4	26	12.91	153875	141116	158446		032309_127_Sprenger_Q2_01	Serum_BENIGN_5_rep1
2966	P08603	P08603	19 1231 CFAH HUMAN RecName Full Complement factor H AltName Full H factor 1 Flags Precursor	Regular	1013.63	0	141615	133	30	96	26.55	846637	186257	688623		032309_127_Sprenger_Q2_01	Serum_BENIGN_5_rep1
17362	P00734	P00734	25 622 THRB HUMAN RecName Full Prothrombin EC 3 4 21 5 AltName Full Coagulation factor II Contains	Regular	954.741	0	68962.6	59	12	47	23.41	240486	160557	233409		032309_127_Sprenger_Q2_01	Serum_BENIGN_5_rep1
696	P35858	P35858	28 605 ALS HUMAN RecName Full Insulin like growth factor binding protein complex acid labile chain	Regular	881.284	0	63988	28	4	34	11.76	24916	33601.5	28076		032309_127_Sprenger_Q2_01	Serum_BENIGN_5_rep1
3794	P02748	P02748	22 559 CO9 HUMAN RecName Full Complement component C9 Contains RecName Full Complement component C	Regular	728.284	0	62347.4	37	9	41	21.75	111933	58236	59213		032309_127_Sprenger_Q2_01	Serum_BENIGN_5_rep1
8730	P19823	P19823	19 946 ITIH2 HUMAN RecName Full Inter alpha trypsin inhibitor heavy chain H2 Short Inter alpha inhi	Regular	715.921	0	104695	66	10	70	14.66	498290	288955	286146		032309_127_Sprenger_Q2_01	Serum_BENIGN_5_rep1
18856	P04004	P04004	20 478 VTNC HUMAN RecName Full Vitronectin AltName Full Serum spreading factor Short S protein Alt	Regular	660.905	0	53076.4	40	9	26	12.64	117472	107708	100063		032309_127_Sprenger_Q2_01	Serum_BENIGN_5_rep1
15897	P04278	P04278	30 402 SHBG HUMAN RecName Full Sex hormone binding globulin Short SHBG AltName Full Sex steroid bi	Regular	655.548	0	40696.3	23	5	27	20.11	17463	14425	16595		032309_127_Sprenger_Q2_01	Serum_BENIGN_5_rep1
8729	P19827	P19827	28 911 ITIH1 HUMAN RecName Full Inter alpha trypsin inhibitor heavy chain H1 Short Inter alpha inhi	Regular	642.876	0	98927.9	49	10	54	11.09	243997	172140	146987		032309_127_Sprenger_Q2_01	Serum_BENIGN_5_rep1
39452	RANDOM19117	RANDOM19117	Random Sequence 19117	Random	610.264	1.43	18545.4	13	4	16	32.14	254985	248265	291390		032309_127_Sprenger_Q2_01	Serum_BENIGN_5_rep1
14104	P20742	P20742	26 1482 PZP HUMAN RecName Full Pregnancy zone protein AltName Full C3 and PZP like alpha 2 macrogl	Regular	577.75	1.41	162451	54	12	87	7.34	513160	17476	238905	172	032309_127_Sprenger_Q2_01	Serum_BENIGN_5_rep1
13978	Q8N8N7	Q8N8N7	PTGR2 HUMAN RecName Full Prostaglandin reductase 2 Short PRG 2 EC 1 3 1 48 AltName Full 15 oxopros	Regular	573.899	1.39	38955.2	22	9	28	33.62	50821	6715	20719		032309_127_Sprenger_Q2_01	Serum_BENIGN_5_rep1
30760	RANDOM10425	RANDOM10425	Random Sequence 10425	Random	545.828	2.74	35932.3	21	6	22	16.98	86986	16634	41064		032309_127_Sprenger_Q2_01	Serum_BENIGN_5_rep1
17247	P05452	P05452	22 202 TETN HUMAN RecName Full Tetranectin Short TN AltName Full C type lectin domain family 3 mem	Regular	533.322	2.7	20511.1	14	4	14	24.86	37493	36341	56042		032309_127_Sprenger_Q2_01	Serum_BENIGN_5_rep1
23295	RANDOM2960	RANDOM2960	Random Sequence 2960	Random	530.751	4	27630.1	28	8	20	45.45	737130	687549	69177		032309_127_Sprenger_Q2_01	Serum_BENIGN_5_rep1
9582	P01842	P01842	LAC HUMAN RecName Full Ig lambda chain C regions	Regular	153262	0	11407.6	147	7	7	89.52	4667466	3846368	4730808		032309_127_Sprenger_Q2_02	Serum_BENIGN_5_rep2
8378	P01834	P01834	IGKC HUMAN RecName Full Ig kappa chain C region	Regular	144636	0	11779.9	113	4	7	64.15	5880811	5111848	5249899		032309_127_Sprenger_Q2_02	Serum_BENIGN_5_rep2
659	P02768	P02768	19 609 ALBU HUMAN RecName Full Serum albumin Flags Precursor	Regular	80697.4	0	69240.2	1066	64	54	84.26	64003170	10871130	63524830		032309_127_Sprenger_Q2_02	Serum_BENIGN_5_rep2
954	P02652	P02652	19 100 APOA2 HUMAN RecName Full Apolipoprotein A II Short Apo AII Short ApoA II Contains RecName F	Regular	78978.4	0	9360.69	116	8	9	90.24	2046372	1753428	2139497		032309_127_Sprenger_Q2_02	Serum_BENIGN_5_rep2
953	P02647	P02647	19 267 APOA1 HUMAN RecName Full Apolipoprotein A I Short Apo AI Short ApoA I Contains RecName Full	Regular	71431.4	0	28961.6	254	16	31	61.85	10862960	4807418	9889847		032309_127_Sprenger_Q2_02	Serum_BENIGN_5_rep2
17952	P02787	P02787	20 698 TRFE HUMAN RecName Full Serotransferrin Short Transferrin AltName Full Siderophilin AltName	Regular	44063.2	0	77348.6	556	42	75	73.78	7698825	1987414	6845335		032309_127_Sprenger_Q2_02	Serum_BENIGN_5_rep2
9544	P01620	P01620	KV302 HUMAN RecName Full Ig kappa chain V III region SIE	Regular	34201.4	0	11889.1	101	10	6	75.23	640585	164745	676575	9546 9547 9549 9551 9554 9555	032309_127_Sprenger_Q2_02	Serum_BENIGN_5_rep2
9554	P18135	P18135	21 129 KV312 HUMAN RecName Full Ig kappa chain V III region HAH Flags Precursor	Regular	26131.1	0	11932.2	77	8	7	51.38	638189	0	388293	9544 9546 9547 9549 9551 9555	032309_127_Sprenger_Q2_02	Serum_BENIGN_5_rep2
9555	P18136	P18136	21 129 KV313 HUMAN RecName Full Ig kappa chain V III region HIC Flags Precursor	Regular	25618.1	0	11819.1	74	7	6	51.38	620120	0	384871	9544 9546 9547 9549 9551 9554	032309_127_Sprenger_Q2_02	Serum_BENIGN_5_rep2
8372	P01859	P01859	IGHG2 HUMAN RecName Full Ig gamma 2 chain C region	Regular	25356.6	0	36528	170	17	20	49.39	4923063	611885	4149634	8371 8373 8374	032309_127_Sprenger_Q2_02	Serum_BENIGN_5_rep2
9549	P04206	P04206	KV307 HUMAN RecName Full Ig kappa chain V III region GOL AltName Full Rheumatoid factor	Regular	25133.4	0	11944.4	71	7	8	43.12	610269	0	365557	9544 9546 9547 9551 9554 9555	032309_127_Sprenger_Q2_02	Serum_BENIGN_5_rep2
9546	P01622	P01622	KV304 HUMAN RecName Full Ig kappa chain V III region Ti	Regular	25020.1	0	11902.2	69	6	6	66.97	572958	337256	362237	9544 9547 9549 9551 9554 9555	032309_127_Sprenger_Q2_02	Serum_BENIGN_5_rep2
8367	P01876	P01876	IGHA1 HUMAN RecName Full Ig alpha 1 chain C region	Regular	24975.7	0	38510.1	179	14	23	61.76	2670269	1240552	2314228	8368	032309_127_Sprenger_Q2_02	Serum_BENIGN_5_rep2
9547	P01623	P01623	KV305 HUMAN RecName Full Ig kappa chain V III region WOL	Regular	23814.9	0	11860.2	66	5	7	51.38	576907	0	366203	9544 9546 9549 9551 9554 9555	032309_127_Sprenger_Q2_02	Serum_BENIGN_5_rep2
961	P02656	P02656	21 99 APOC3 HUMAN RecName Full Apolipoprotein C III Short Apo CIII Short ApoC III Flags Precursor	Regular	22831.4	0	8764.68	57	7	9	73.42	375942	336768	355902		032309_127_Sprenger_Q2_02	Serum_BENIGN_5_rep2
8117	P01766	P01766	HV305 HUMAN RecName Full Ig heavy chain V III region BRO	Regular	21191.2	0	13340.8	43	4	6	32.5	700137	655843	553956	8114 8118	032309_127_Sprenger_Q2_02	Serum_BENIGN_5_rep2
9558	P06313	P06313	21 133 KV403 HUMAN RecName Full Ig kappa chain V IV region JI Flags Precursor	Regular	19825	0	12524.9	28	3	7	58.41	184126	172226	158072	9556 9557 9559	032309_127_Sprenger_Q2_02	Serum_BENIGN_5_rep2
8371	P01857	P01857	IGHG1 HUMAN RecName Full Ig gamma 1 chain C region	Regular	19050.2	0	36619.2	165	18	21	58.48	8220770	4483155	5283139	8372 8373 8374	032309_127_Sprenger_Q2_02	Serum_BENIGN_5_rep2
8374	P01861	P01861	IGHG4 HUMAN RecName Full Ig gamma 4 chain C region	Regular	18941.4	0	36453.8	137	17	20	65.75	5754200	1178546	3199112	8371 8372 8373	032309_127_Sprenger_Q2_02	Serum_BENIGN_5_rep2
8011	P00738	P00738	19 406 HPT HUMAN RecName Full Haptoglobin Contains RecName Full Haptoglobin alpha chain Contains R	Regular	16468.3	0	44033.4	179	22	27	62.89	2712346	1284211	2010618	8010	032309_127_Sprenger_Q2_02	Serum_BENIGN_5_rep2
157	P02763	P02763	19 201 A1AG1 HUMAN RecName Full Alpha 1 acid glycoprotein 1 Short AGP 1 AltName Full Orosomucoid 1	Regular	16039.2	0	21788.2	43	4	16	23.5	568247	472355	402454	158	032309_127_Sprenger_Q2_02	Serum_BENIGN_5_rep2
9557	P01625	P01625	KV402 HUMAN RecName Full Ig kappa chain V IV region Len	Regular	14786.5	0	12754.1	24	3	7	58.77	158278	7563.74	87569	9556 9558 9559	032309_127_Sprenger_Q2_02	Serum_BENIGN_5_rep2
9556	P06312	P06312	21 121 KV401 HUMAN RecName Full Ig kappa chain V IV region Flags Precursor Fragment	Regular	14550.7	0	11272.4	21	2	7	24.75	156506	0	85732	9557 9558 9559	032309_127_Sprenger_Q2_02	Serum_BENIGN_5_rep2
9559	P06314	P06314	21 134 KV404 HUMAN RecName Full Ig kappa chain V IV region B17 Flags Precursor	Regular	14550.7	0	12858.3	21	2	7	21.93	156506	0	85732	9556 9557 9558	032309_127_Sprenger_Q2_02	Serum_BENIGN_5_rep2
18850	P02774	P02774	17 474 VTDB HUMAN RecName Full Vitamin D binding protein Short DBP Short VDB AltName Full Group sp	Regular	14354.9	0	52840.3	164	19	44	61.57	1459426	501389	988718		032309_127_Sprenger_Q2_02	Serum_BENIGN_5_rep2
172	P01023	P01023	24 1474 A2MG HUMAN RecName Full Alpha 2 macroglobulin Short Alpha 2 M AltName Full C3 and PZP like	Regular	13771.4	0	162223	624	61	95	50.65	5244290	815611	4349796		032309_127_Sprenger_Q2_02	Serum_BENIGN_5_rep2
160	P01009	P01009	25 418 A1AT HUMAN RecName Full Alpha 1 antitrypsin AltName Full Alpha 1 protease inhibitor AltName	Regular	13227.3	0	44381.6	183	21	33	58.12	3366074	1663872	2703670		032309_127_Sprenger_Q2_02	Serum_BENIGN_5_rep2
158	P19652	P19652	19 201 A1AG2 HUMAN RecName Full Alpha 1 acid glycoprotein 2 Short AGP 2 AltName Full Orosomucoid 2	Regular	12966.9	0	21936.3	48	7	18	44.81	423469	264157	290984	157	032309_127_Sprenger_Q2_02	Serum_BENIGN_5_rep2
9512	P01593	P01593	KV101 HUMAN RecName Full Ig kappa chain V I region AG	Regular	12121.9	0	12106.4	25	3	6	52.78	150163	187817	137700	9513 9519 9521 9534	032309_127_Sprenger_Q2_02	Serum_BENIGN_5_rep2
8373	P01860	P01860	IGHG3 HUMAN RecName Full Ig gamma 3 chain C region AltName Full Heavy chain disease protein AltNam	Regular	11953.5	0	42313.5	144	20	24	50.93	5221600	735737	2571795	8371 8372 8374	032309_127_Sprenger_Q2_02	Serum_BENIGN_5_rep2
7811	P02790	P02790	24 462 HEMO HUMAN RecName Full Hemopexin AltName Full Beta 1B glycoprotein Flags Precursor	Regular	11873	0	49979.8	124	14	34	42.37	1872335	1322095	1364321		032309_127_Sprenger_Q2_02	Serum_BENIGN_5_rep2
9519	P01600	P01600	KV108 HUMAN RecName Full Ig kappa chain V I region Hau	Regular	11361.1	0	11785	30	6	4	81.48	241374	5909.01	138548	9512 9513 9521 9534	032309_127_Sprenger_Q2_02	Serum_BENIGN_5_rep2
3765	P01024	P01024	23 1663 CO3 HUMAN RecName Full Complement C3 AltName Full C3 and PZP like alpha 2 macroglobulin do	Regular	11307.2	0	186491	591	67	135	50.7	4029594	599185	3389599		032309_127_Sprenger_Q2_02	Serum_BENIGN_5_rep2
9534	P04431	P04431	23 129 KV123 HUMAN RecName Full Ig kappa chain V I region Walker Flags Precursor	Regular	11020.7	0	11674.9	23	4	4	61.68	244912	32450.6	136827	9512 9513 9519 9521	032309_127_Sprenger_Q2_02	Serum_BENIGN_5_rep2
9513	P01594	P01594	KV102 HUMAN RecName Full Ig kappa chain V I region AU	Regular	10620	0	12053.3	21	3	4	38.89	123401	0	78770	9512 9519 9521 9534	032309_127_Sprenger_Q2_02	Serum_BENIGN_5_rep2
8010	P00739	P00739	20 348 HPTR HUMAN RecName Full Haptoglobin related protein Flags Precursor	Regular	9155.79	0	37448.3	68	15	23	56.53	1115305	21227.9	557031	8011	032309_127_Sprenger_Q2_02	Serum_BENIGN_5_rep2
187	P01011	P01011	24 423 AACT HUMAN RecName Full Alpha 1 antichymotrypsin Short ACT AltName Full Cell growth inhibit	Regular	8432.19	0	45322.9	97	13	31	42	510642	351304	390010		032309_127_Sprenger_Q2_02	Serum_BENIGN_5_rep2
9551	P04433	P04433	21 115 KV309 HUMAN RecName Full Ig kappa chain V III region VG Flags Precursor Fragment	Regular	8275.6	0	10464.6	36	5	5	88.42	229780	212598	240726	9544 9546 9547 9549 9554 9555	032309_127_Sprenger_Q2_02	Serum_BENIGN_5_rep2
3	P63284	P63284	0 10 CLPB_ECOLI Chaperone protein ClpB OS=Escherichia coli (strain K12) GN=clpB PE=1 SV=1	Regular	7990.26	0	95756.3	140	15	66	25.2	1261717	566360	1132735		032309_127_Sprenger_Q2_02	Serum_BENIGN_5_rep2
8375	P01871	P01871	IGHM HUMAN RecName Full Ig mu chain C region	Regular	7887.27	0	49991	121	16	38	41.15	1279591	483026	898760	11062	032309_127_Sprenger_Q2_02	Serum_BENIGN_5_rep2
6403	P02765	P02765	19 367 FETUA HUMAN RecName Full Alpha 2 HS glycoprotein AltName Full Ba alpha 2 glycoprotein AltNa	Regular	7547.19	0	38011.5	111	9	18	43.27	799553	551477	679925		032309_127_Sprenger_Q2_02	Serum_BENIGN_5_rep2
2878	P00450	P00450	20 1065 CERU HUMAN RecName Full Ceruloplasmin EC 1 16 3 1 AltName Full Ferroxidase Flags Precurso	Regular	6594.93	0	120884	199	27	78	43.31	966052	312423	608905		032309_127_Sprenger_Q2_02	Serum_BENIGN_5_rep2
3773	P0C0L5	P0C0L5	20 1744 CO4B HUMAN RecName Full Complement C4 B AltName Full Basic complement C4 AltName Full C3	Regular	6138.7	0	192082	353	41	117	39.07	1518890	243188	1208747	3772	032309_127_Sprenger_Q2_02	Serum_BENIGN_5_rep2
8368	P01877	P01877	IGHA2 HUMAN RecName Full Ig alpha 2 chain C region	Regular	6030.9	0	37324.7	82	11	22	53.82	1199505	140560	584668	8367	032309_127_Sprenger_Q2_02	Serum_BENIGN_5_rep2
11062	P04220	P04220	MUCB HUMAN RecName Full Ig mu heavy chain disease protein AltName Full BOT	Regular	5933.04	0	43570.6	79	17	35	49.87	944099	121050	415696	8375	032309_127_Sprenger_Q2_02	Serum_BENIGN_5_rep2
960	P02655	P02655	23 101 APOC2 HUMAN RecName Full Apolipoprotein C II Short Apo CII Short ApoC II Flags Precursor	Regular	5835.99	0	8914.93	26	4	7	51.9	111874	103880	67272		032309_127_Sprenger_Q2_02	Serum_BENIGN_5_rep2
8016	P04196	P04196	19 525 HRG HUMAN RecName Full Histidine rich glycoprotein AltName Full Histidine proline rich glyc	Regular	5694.61	0	58572.4	86	9	33	25.25	204569	103807	206641		032309_127_Sprenger_Q2_02	Serum_BENIGN_5_rep2
9521	P01602	P01602	23 117 KV110 HUMAN RecName Full Ig kappa chain V I region HK102 Flags Precursor Fragment	Regular	5206.54	0	10461.5	24	3	4	25.26	204109	228855	139249	9512 9513 9519 9534	032309_127_Sprenger_Q2_02	Serum_BENIGN_5_rep2
8114	P01763	P01763	HV302 HUMAN RecName Full Ig heavy chain V III region WEA	Regular	4579.51	0	12255.7	20	4	6	47.37	291087	33324	147752	8117 8118	032309_127_Sprenger_Q2_02	Serum_BENIGN_5_rep2
3772	P0C0L4	P0C0L4	20 1744 CO4A HUMAN RecName Full Complement C4 A AltName Full Acidic complement C4 AltName Full C3	Regular	4365.24	0	192117	271	44	117	39.07	1546946	154642	734847	3773	032309_127_Sprenger_Q2_02	Serum_BENIGN_5_rep2
966	P02749	P02749	20 345 APOH HUMAN RecName Full Beta 2 glycoprotein 1 AltName Full Beta 2 glycoprotein I Short Beta	Regular	4314.85	0	37509.2	55	8	20	33.13	404152	340490	274664		032309_127_Sprenger_Q2_02	Serum_BENIGN_5_rep2
8118	P01767	P01767	HV306 HUMAN RecName Full Ig heavy chain V III region BUT	Regular	4258.9	0	12020.5	11	2	8	13.91	263249	0	119025	8114 8117	032309_127_Sprenger_Q2_02	Serum_BENIGN_5_rep2
782	P01019	P01019	34 485 ANGT HUMAN RecName Full Angiotensinogen AltName Full Serpin A8 Contains RecName Full Angio	Regular	3895.23	0	49989.3	92	9	23	26.77	224188	134603	183277		032309_127_Sprenger_Q2_02	Serum_BENIGN_5_rep2
955	P06727	P06727	21 396 APOA4 HUMAN RecName Full Apolipoprotein A IV Short Apo AIV Short ApoA IV Flags Precursor	Regular	3588.95	0	43402.6	64	13	41	34.84	324043	164522	258928		032309_127_Sprenger_Q2_02	Serum_BENIGN_5_rep2
161	P04217	P04217	22 495 A1BG HUMAN RecName Full Alpha 1B glycoprotein AltName Full Alpha 1 B glycoprotein Flags Pr	Regular	3378.24	0	52511	74	11	28	41.77	461107	319051	323932		032309_127_Sprenger_Q2_02	Serum_BENIGN_5_rep2
964	P02649	P02649	19 317 APOE HUMAN RecName Full Apolipoprotein E Short Apo E Flags Precursor	Regular	3239.67	0	34293.8	54	8	29	38.13	140007	82141	116987		032309_127_Sprenger_Q2_02	Serum_BENIGN_5_rep2
13431	P00747	P00747	20 810 PLMN HUMAN RecName Full Plasminogen EC 3 4 21 7 Contains RecName Full Plasmin heavy chain A	Regular	2556.02	0	91169.8	119	24	61	45.51	544244	207162	365511		032309_127_Sprenger_Q2_02	Serum_BENIGN_5_rep2
8237	P05155	P05155	23 500 IC1 HUMAN RecName Full Plasma protease C1 inhibitor Short C1 Inh Short C1Inh AltName Full C	Regular	2494.04	0	53071.6	35	5	28	11.72	202916	191531	129627		032309_127_Sprenger_Q2_02	Serum_BENIGN_5_rep2
9344	P01042	P01042	19 644 KNG1 HUMAN RecName Full Kininogen 1 AltName Full High molecular weight kininogen Short HMWK	Regular	2076.04	0	70923.3	75	15	60	28.59	401954	247367	337907		032309_127_Sprenger_Q2_02	Serum_BENIGN_5_rep2
959	P02654	P02654	27 83 APOC1 HUMAN RecName Full Apolipoprotein C I Short Apo CI Short ApoC I Flags Precursor	Regular	2000.54	0	6630.58	14	3	7	36.84	134393	124302	64524		032309_127_Sprenger_Q2_02	Serum_BENIGN_5_rep2
958	P04114	P04114	28 4563 APOB HUMAN RecName Full Apolipoprotein B 100 Short Apo B 100 Contains RecName Full Apolipo	Regular	1841.53	0	514243	473	84	348	25.64	5503089	178127	1212055		032309_127_Sprenger_Q2_02	Serum_BENIGN_5_rep2
1858	P04003	P04003	49 597 C4BPA HUMAN RecName Full C4b binding protein alpha chain Short C4bp AltName Full Proline ri	Regular	1682.08	0	63723.7	78	18	42	35.34	357953	131567	293468		032309_127_Sprenger_Q2_02	Serum_BENIGN_5_rep2
19568	P25311	P25311	18 295 ZA2G HUMAN RecName Full Zinc alpha 2 glycoprotein AltName Full Zn alpha 2 glycoprotein Shor	Regular	1596.76	0	32373.1	50	10	27	50.36	143499	93683	121612		032309_127_Sprenger_Q2_02	Serum_BENIGN_5_rep2
866	P01008	P01008	33 464 ANT3 HUMAN RecName Full Antithrombin III Short ATIII Flags Precursor	Regular	1525.13	0	49381.4	47	10	34	26.62	226875	128324	178688		032309_127_Sprenger_Q2_02	Serum_BENIGN_5_rep2
3568	P10909	P10909	23 449 CLUS HUMAN RecName Full Clusterin AltName Full Complement associated protein SP 40 40 AltNa	Regular	1504.32	0	50632.9	58	10	36	27.87	324120	216400	267652		032309_127_Sprenger_Q2_02	Serum_BENIGN_5_rep2
2964	P00751	P00751	26 764 CFAB HUMAN RecName Full Complement factor B EC 3 4 21 47 AltName Full C3 C5 convertase AltN	Regular	1493.07	0	84312.5	70	15	63	24.36	231979	138648	198135		032309_127_Sprenger_Q2_02	Serum_BENIGN_5_rep2
8112	P06331	P06331	20 146 HV209 HUMAN RecName Full Ig heavy chain V II region ARH 77 Flags Precursor	Regular	1417.91	0	14048.7	19	2	5	19.69	61629	87360	66790		032309_127_Sprenger_Q2_02	Serum_BENIGN_5_rep2
6484	P02751	P02751	32 2386 FINC HUMAN RecName Full Fibronectin Short FN AltName Full Cold insoluble globulin Short CI	Regular	1413.5	0	263081	152	38	143	20.81	536378	156113	384640		032309_127_Sprenger_Q2_02	Serum_BENIGN_5_rep2
3794	P02748	P02748	22 559 CO9 HUMAN RecName Full Complement component C9 Contains RecName Full Complement component C	Regular	1383.36	0	62347.4	33	6	41	15.8	98723	79572	94137		032309_127_Sprenger_Q2_02	Serum_BENIGN_5_rep2
13560	P27169	P27169	2 355 PON1 HUMAN RecName Full Serum paraoxonase arylesterase 1 Short PON 1 EC 3 1 1 2 EC 3 1 8 1 Al	Regular	1371.98	0	39789.3	32	4	18	16.38	119984	115624	105794		032309_127_Sprenger_Q2_02	Serum_BENIGN_5_rep2
3783	P13671	P13671	22 934 CO6 HUMAN RecName Full Complement component C6 Flags Precursor	Regular	1337.29	0	106062	51	13	64	15.44	119702	24504	57067		032309_127_Sprenger_Q2_02	Serum_BENIGN_5_rep2
4577	P02775	P02775	35 128 CXCL7 HUMAN RecName Full Platelet basic protein Short PBP AltName Full C X C motif chemokin	Regular	1215.24	0	10493.9	11	3	8	26.6	33432	33432	18444		032309_127_Sprenger_Q2_02	Serum_BENIGN_5_rep2
531	P43652	P43652	22 599 AFAM HUMAN RecName Full Afamin AltName Full Alpha albumin Short Alpha Alb Flags Precursor	Regular	1205.35	0	68516	51	12	60	30.97	241646	182233	176345		032309_127_Sprenger_Q2_02	Serum_BENIGN_5_rep2
13156	Q96PD5	Q96PD5	22 576 PGRP2 HUMAN RecName Full N acetylmuramoyl L alanine amidase EC 3 5 1 28 AltName Full Peptid	Regular	1126.1	0	60550.7	43	8	35	25.23	58600	43749	54274		032309_127_Sprenger_Q2_02	Serum_BENIGN_5_rep2
2966	P08603	P08603	19 1231 CFAH HUMAN RecName Full Complement factor H AltName Full H factor 1 Flags Precursor	Regular	1048.29	0	141615	92	27	96	24.48	460896	134097	305924		032309_127_Sprenger_Q2_02	Serum_BENIGN_5_rep2
17362	P00734	P00734	25 622 THRB HUMAN RecName Full Prothrombin EC 3 4 21 5 AltName Full Coagulation factor II Contains	Regular	1044.21	0	68962.6	47	11	47	25.42	257813	129451	218214		032309_127_Sprenger_Q2_02	Serum_BENIGN_5_rep2
8732	Q14624	Q14624	29 930 ITIH4 HUMAN RecName Full Inter alpha trypsin inhibitor heavy chain H4 Short Inter alpha inhi	Regular	924.296	0	100472	64	12	61	24.39	273180	152831	155964		032309_127_Sprenger_Q2_02	Serum_BENIGN_5_rep2
9531	P01612	P01612	KV120 HUMAN RecName Full Ig kappa chain V I region Mev	Regular	881.987	0	11984.2	9	3	5	21.1	30036	43866	9905		032309_127_Sprenger_Q2_02	Serum_BENIGN_5_rep2
7814	P05546	P05546	20 499 HEP2 HUMAN RecName Full Heparin cofactor 2 AltName Full Heparin cofactor II Short HC II Alt	Regular	835.276	0	55131.2	30	7	35	17.29	78584	47305	70846		032309_127_Sprenger_Q2_02	Serum_BENIGN_5_rep2
30696	RANDOM10361	RANDOM10361	Random Sequence 10361	Random	835.233	1.25	38251.2	4	5	26	11.56	11245	3054	6532		032309_127_Sprenger_Q2_02	Serum_BENIGN_5_rep2
5898	Q7Z309	Q7Z309	F122B HUMAN RecName Full Protein FAM122B	Regular	722.27	1.23	27156.4	9	3	18	4.86	155812	412191	54149		032309_127_Sprenger_Q2_02	Serum_BENIGN_5_rep2
38667	RANDOM18332	RANDOM18332	Random Sequence 18332	Random	675.126	2.44	28204.7	17	5	18	32.67	264498	246606	131904		032309_127_Sprenger_Q2_02	Serum_BENIGN_5_rep2
39301	RANDOM18966	RANDOM18966	Random Sequence 18966	Random	639.685	3.61	126256	55	20	113	10.26	2231521	2126191	606602		032309_127_Sprenger_Q2_02	Serum_BENIGN_5_rep2
9582	P01842	P01842	LAC HUMAN RecName Full Ig lambda chain C regions	Regular	138178	0	11407.6	141	7	7	89.52	3645560	2932285	3056002		032309_127_Sprenger_Q2_03	Serum_BENIGN_5_rep3
659	P02768	P02768	19 609 ALBU HUMAN RecName Full Serum albumin Flags Precursor	Regular	123431	0	69240.2	1179	65	54	82.74	55822100	9401339	55217780		032309_127_Sprenger_Q2_03	Serum_BENIGN_5_rep3
8378	P01834	P01834	IGKC HUMAN RecName Full Ig kappa chain C region	Regular	120111	0	11779.9	130	5	7	68.87	4788698	4200425	3814160		032309_127_Sprenger_Q2_03	Serum_BENIGN_5_rep3
954	P02652	P02652	19 100 APOA2 HUMAN RecName Full Apolipoprotein A II Short Apo AII Short ApoA II Contains RecName F	Regular	77817.7	0	9360.69	121	8	9	87.8	1401809	1191135	1296378		032309_127_Sprenger_Q2_03	Serum_BENIGN_5_rep3
953	P02647	P02647	19 267 APOA1 HUMAN RecName Full Apolipoprotein A I Short Apo AI Short ApoA I Contains RecName Full	Regular	58441.8	0	28961.6	253	19	31	71.89	8116153	3597876	7111454		032309_127_Sprenger_Q2_03	Serum_BENIGN_5_rep3
17952	P02787	P02787	20 698 TRFE HUMAN RecName Full Serotransferrin Short Transferrin AltName Full Siderophilin AltName	Regular	55716.2	0	77348.6	650	47	75	81	6982294	1534350	6066476		032309_127_Sprenger_Q2_03	Serum_BENIGN_5_rep3
9547	P01623	P01623	KV305 HUMAN RecName Full Ig kappa chain V III region WOL	Regular	50108.8	0	11860.2	89	10	7	75.23	456520	79913	470291	9512 9515 9517 9519 9544 9545 9546 9549 9551 9554 9555	032309_127_Sprenger_Q2_03	Serum_BENIGN_5_rep3
9546	P01622	P01622	KV304 HUMAN RecName Full Ig kappa chain V III region Ti	Regular	35818.9	0	11902.2	57	8	6	66.97	426831	299857	214219	9512 9515 9517 9519 9544 9545 9547 9549 9551 9554 9555	032309_127_Sprenger_Q2_03	Serum_BENIGN_5_rep3
9544	P01620	P01620	KV302 HUMAN RecName Full Ig kappa chain V III region SIE	Regular	35704.9	0	11889.1	56	7	6	51.38	434701	0	222479	9512 9515 9517 9519 9545 9546 9547 9549 9551 9554 9555	032309_127_Sprenger_Q2_03	Serum_BENIGN_5_rep3
9549	P04206	P04206	KV307 HUMAN RecName Full Ig kappa chain V III region GOL AltName Full Rheumatoid factor	Regular	35448.2	0	11944.4	52	6	8	43.12	414822	0	208016	9512 9515 9517 9519 9544 9545 9546 9547 9551 9554 9555	032309_127_Sprenger_Q2_03	Serum_BENIGN_5_rep3
9554	P18135	P18135	21 129 KV312 HUMAN RecName Full Ig kappa chain V III region HAH Flags Precursor	Regular	35160.7	0	11932.2	56	7	7	57.8	425387	0	213719	9512 9515 9517 9519 9544 9545 9546 9547 9549 9551 9555	032309_127_Sprenger_Q2_03	Serum_BENIGN_5_rep3
9555	P18136	P18136	21 129 KV313 HUMAN RecName Full Ig kappa chain V III region HIC Flags Precursor	Regular	33741	0	11819.1	52	6	6	57.8	411428	0	204405	9512 9515 9517 9519 9544 9545 9546 9547 9549 9551 9554	032309_127_Sprenger_Q2_03	Serum_BENIGN_5_rep3
8371	P01857	P01857	IGHG1 HUMAN RecName Full Ig gamma 1 chain C region	Regular	33510.8	0	36619.2	182	15	21	50.91	6969854	3698973	5640483	8372 8373 8374	032309_127_Sprenger_Q2_03	Serum_BENIGN_5_rep3
9545	P01621	P01621	5 100 KV303 HUMAN RecName Full Ig kappa chain V III region NG9 Flags Precursor Fragment	Regular	30210.6	0	10502.6	40	5	6	32.29	271811	0	172375	9512 9515 9517 9519 9544 9546 9547 9549 9551 9554 9555	032309_127_Sprenger_Q2_03	Serum_BENIGN_5_rep3
961	P02656	P02656	21 99 APOC3 HUMAN RecName Full Apolipoprotein C III Short Apo CIII Short ApoC III Flags Precursor	Regular	24181	0	8764.68	49	5	9	73.42	246806	235604	199095		032309_127_Sprenger_Q2_03	Serum_BENIGN_5_rep3
8117	P01766	P01766	HV305 HUMAN RecName Full Ig heavy chain V III region BRO	Regular	23765.6	0	13340.8	49	4	6	56.67	336948	481329	388230	8114 8118	032309_127_Sprenger_Q2_03	Serum_BENIGN_5_rep3
8372	P01859	P01859	IGHG2 HUMAN RecName Full Ig gamma 2 chain C region	Regular	23346.3	0	36528	162	19	20	70.55	4247619	300472	2655684	8371 8373 8374	032309_127_Sprenger_Q2_03	Serum_BENIGN_5_rep3
9558	P06313	P06313	21 133 KV403 HUMAN RecName Full Ig kappa chain V IV region JI Flags Precursor	Regular	21783.4	0	12524.9	39	6	7	74.34	134637	121745	129055	9556 9557 9559	032309_127_Sprenger_Q2_03	Serum_BENIGN_5_rep3
8374	P01861	P01861	IGHG4 HUMAN RecName Full Ig gamma 4 chain C region	Regular	20426.6	0	36453.8	126	16	20	63.91	3848084	784100	2157095	8371 8372 8373	032309_127_Sprenger_Q2_03	Serum_BENIGN_5_rep3
8011	P00738	P00738	19 406 HPT HUMAN RecName Full Haptoglobin Contains RecName Full Haptoglobin alpha chain Contains R	Regular	20225.9	0	44033.4	227	25	27	75.77	2642560	915747	2000667	8010	032309_127_Sprenger_Q2_03	Serum_BENIGN_5_rep3
8367	P01876	P01876	IGHA1 HUMAN RecName Full Ig alpha 1 chain C region	Regular	19590.7	0	38510.1	179	15	23	57.79	2134014	897612	1720273	8368	032309_127_Sprenger_Q2_03	Serum_BENIGN_5_rep3
9512	P01593	P01593	KV101 HUMAN RecName Full Ig kappa chain V I region AG	Regular	19290.9	0	12106.4	51	5	6	59.26	140043	70392.2	129926	9515 9517 9519 9544 9545 9546 9547 9549 9551 9554 9555	032309_127_Sprenger_Q2_03	Serum_BENIGN_5_rep3
160	P01009	P01009	25 418 A1AT HUMAN RecName Full Alpha 1 antitrypsin AltName Full Alpha 1 protease inhibitor AltName	Regular	17570.7	0	44381.6	204	19	33	48.73	2496356	1291428	1584528		032309_127_Sprenger_Q2_03	Serum_BENIGN_5_rep3
9519	P01600	P01600	KV108 HUMAN RecName Full Ig kappa chain V I region Hau	Regular	15613.9	0	11785	28	3	4	61.11	190403	116177	93450	9512 9515 9517 9544 9545 9546 9547 9549 9551 9554 9555	032309_127_Sprenger_Q2_03	Serum_BENIGN_5_rep3
9556	P06312	P06312	21 121 KV401 HUMAN RecName Full Ig kappa chain V IV region Flags Precursor Fragment	Regular	14423.2	0	11272.4	27	5	7	42.57	134017	0	82233	9557 9558 9559	032309_127_Sprenger_Q2_03	Serum_BENIGN_5_rep3
18850	P02774	P02774	17 474 VTDB HUMAN RecName Full Vitamin D binding protein Short DBP Short VDB AltName Full Group sp	Regular	14421	0	52840.3	150	17	44	52.4	3734655	3329254	554127		032309_127_Sprenger_Q2_03	Serum_BENIGN_5_rep3
9559	P06314	P06314	21 134 KV404 HUMAN RecName Full Ig kappa chain V IV region B17 Flags Precursor	Regular	14310.5	0	12858.3	25	4	7	27.19	131685	0	79039	9556 9557 9558	032309_127_Sprenger_Q2_03	Serum_BENIGN_5_rep3
9557	P01625	P01625	KV402 HUMAN RecName Full Ig kappa chain V IV region Len	Regular	14310.5	0	12754.1	25	4	7	27.19	131685	0	79039	9556 9558 9559	032309_127_Sprenger_Q2_03	Serum_BENIGN_5_rep3
7811	P02790	P02790	24 462 HEMO HUMAN RecName Full Hemopexin AltName Full Beta 1B glycoprotein Flags Precursor	Regular	13918.3	0	49979.8	134	15	34	47.61	1463558	906115	1094648		032309_127_Sprenger_Q2_03	Serum_BENIGN_5_rep3
3765	P01024	P01024	23 1663 CO3 HUMAN RecName Full Complement C3 AltName Full C3 and PZP like alpha 2 macroglobulin do	Regular	13039.2	0	186491	613	70	135	52.89	3221035	439103	2546043		032309_127_Sprenger_Q2_03	Serum_BENIGN_5_rep3
172	P01023	P01023	24 1474 A2MG HUMAN RecName Full Alpha 2 macroglobulin Short Alpha 2 M AltName Full C3 and PZP like	Regular	12927.8	0	162223	584	58	95	53.14	3566853	592948	2685821	14104	032309_127_Sprenger_Q2_03	Serum_BENIGN_5_rep3
8373	P01860	P01860	IGHG3 HUMAN RecName Full Ig gamma 3 chain C region AltName Full Heavy chain disease protein AltNam	Regular	12416.1	0	42313.5	125	18	24	60.74	3317251	511996	1662488	8371 8372 8374	032309_127_Sprenger_Q2_03	Serum_BENIGN_5_rep3
157	P02763	P02763	19 201 A1AG1 HUMAN RecName Full Alpha 1 acid glycoprotein 1 Short AGP 1 AltName Full Orosomucoid 1	Regular	12165.8	0	21788.2	64	8	16	50.82	583785	420823	499470	158	032309_127_Sprenger_Q2_03	Serum_BENIGN_5_rep3
3	P63284	P63284	0 10 CLPB_ECOLI Chaperone protein ClpB OS=Escherichia coli (strain K12) GN=clpB PE=1 SV=1	Regular	11839.2	0	95756.3	144	10	66	18.09	1386243	738671	1277255		032309_127_Sprenger_Q2_03	Serum_BENIGN_5_rep3
8010	P00739	P00739	20 348 HPTR HUMAN RecName Full Haptoglobin related protein Flags Precursor	Regular	11578.9	0	37448.3	105	14	23	41.95	1462737	76381.8	720634	8011	032309_127_Sprenger_Q2_03	Serum_BENIGN_5_rep3
187	P01011	P01011	24 423 AACT HUMAN RecName Full Alpha 1 antichymotrypsin Short ACT AltName Full Cell growth inhibit	Regular	11231.5	0	45322.9	108	12	31	41.5	411668	270921	297706		032309_127_Sprenger_Q2_03	Serum_BENIGN_5_rep3
158	P19652	P19652	19 201 A1AG2 HUMAN RecName Full Alpha 1 acid glycoprotein 2 Short AGP 2 AltName Full Orosomucoid 2	Regular	10653.9	0	21936.3	39	5	18	26.23	317659	146367	175156	157	032309_127_Sprenger_Q2_03	Serum_BENIGN_5_rep3
6403	P02765	P02765	19 367 FETUA HUMAN RecName Full Alpha 2 HS glycoprotein AltName Full Ba alpha 2 glycoprotein AltNa	Regular	8437.48	0	38011.5	116	10	18	42.41	582522	374350	487210		032309_127_Sprenger_Q2_03	Serum_BENIGN_5_rep3
8375	P01871	P01871	IGHM HUMAN RecName Full Ig mu chain C region	Regular	7488.89	0	49991	126	17	38	50.44	811785	308001	493184	11062	032309_127_Sprenger_Q2_03	Serum_BENIGN_5_rep3
9551	P04433	P04433	21 115 KV309 HUMAN RecName Full Ig kappa chain V III region VG Flags Precursor Fragment	Regular	6574.59	0	10464.6	28	3	5	34.74	170565	161302	152222	9512 9515 9517 9519 9544 9545 9546 9547 9549 9554 9555	032309_127_Sprenger_Q2_03	Serum_BENIGN_5_rep3
966	P02749	P02749	20 345 APOH HUMAN RecName Full Beta 2 glycoprotein 1 AltName Full Beta 2 glycoprotein I Short Beta	Regular	6428.7	0	37509.2	75	9	20	51.23	298232	242717	185640		032309_127_Sprenger_Q2_03	Serum_BENIGN_5_rep3
960	P02655	P02655	23 101 APOC2 HUMAN RecName Full Apolipoprotein C II Short Apo CII Short ApoC II Flags Precursor	Regular	6014.64	0	8914.93	29	5	7	87.34	135893	105880	105654		032309_127_Sprenger_Q2_03	Serum_BENIGN_5_rep3
2878	P00450	P00450	20 1065 CERU HUMAN RecName Full Ceruloplasmin EC 1 16 3 1 AltName Full Ferroxidase Flags Precurso	Regular	5745.63	0	120884	199	28	78	41.97	618199	214054	429977		032309_127_Sprenger_Q2_03	Serum_BENIGN_5_rep3
959	P02654	P02654	27 83 APOC1 HUMAN RecName Full Apolipoprotein C I Short Apo CI Short ApoC I Flags Precursor	Regular	5639.05	0	6630.58	19	4	7	52.63	103972	99277	59479		032309_127_Sprenger_Q2_03	Serum_BENIGN_5_rep3
9517	P01598	P01598	KV106 HUMAN RecName Full Ig kappa chain V I region EU	Regular	5583.7	0	11902.3	26	5	5	87.96	152749	79247.5	103270	9512 9515 9519 9544 9545 9546 9547 9549 9551 9554 9555	032309_127_Sprenger_Q2_03	Serum_BENIGN_5_rep3
8368	P01877	P01877	IGHA2 HUMAN RecName Full Ig alpha 2 chain C region	Regular	5305.5	0	37324.7	96	15	22	64.71	921394	92094	455906	8367	032309_127_Sprenger_Q2_03	Serum_BENIGN_5_rep3
11062	P04220	P04220	MUCB HUMAN RecName Full Ig mu heavy chain disease protein AltName Full BOT	Regular	5148.85	0	43570.6	79	15	35	36.06	646689	93936.6	252075	8375	032309_127_Sprenger_Q2_03	Serum_BENIGN_5_rep3
8016	P04196	P04196	19 525 HRG HUMAN RecName Full Histidine rich glycoprotein AltName Full Histidine proline rich glyc	Regular	4873.12	0	58572.4	87	9	33	28.6	114724	74508	110983		032309_127_Sprenger_Q2_03	Serum_BENIGN_5_rep3
3772	P0C0L4	P0C0L4	20 1744 CO4A HUMAN RecName Full Complement C4 A AltName Full Acidic complement C4 AltName Full C3	Regular	4445.34	0	192117	328	41	117	35.25	1142817	204394	928616	3773	032309_127_Sprenger_Q2_03	Serum_BENIGN_5_rep3
782	P01019	P01019	34 485 ANGT HUMAN RecName Full Angiotensinogen AltName Full Serpin A8 Contains RecName Full Angio	Regular	4392.44	0	49989.3	68	7	23	23.23	141677	92800	105560		032309_127_Sprenger_Q2_03	Serum_BENIGN_5_rep3
9515	P01596	P01596	KV104 HUMAN RecName Full Ig kappa chain V I region CAR	Regular	3943.14	0	11459.8	15	2	4	35.51	51749	7121.32	23461	9512 9517 9519 9544 9545 9546 9547 9549 9551 9554 9555	032309_127_Sprenger_Q2_03	Serum_BENIGN_5_rep3
3773	P0C0L5	P0C0L5	20 1744 CO4B HUMAN RecName Full Complement C4 B AltName Full Basic complement C4 AltName Full C3	Regular	3687.15	0	192082	255	43	117	35.25	1113155	66634.8	500773	3772	032309_127_Sprenger_Q2_03	Serum_BENIGN_5_rep3
964	P02649	P02649	19 317 APOE HUMAN RecName Full Apolipoprotein E Short Apo E Flags Precursor	Regular	3506.37	0	34293.8	62	10	29	38.46	116900	58208	111216		032309_127_Sprenger_Q2_03	Serum_BENIGN_5_rep3
7734	P68871	P68871	2 147 HBB HUMAN RecName Full Hemoglobin subunit beta AltName Full Hemoglobin beta chain AltName F	Regular	3207.8	0	15981.3	31	5	12	36.3	91326	52658	72093	7735	032309_127_Sprenger_Q2_03	Serum_BENIGN_5_rep3
161	P04217	P04217	22 495 A1BG HUMAN RecName Full Alpha 1B glycoprotein AltName Full Alpha 1 B glycoprotein Flags Pr	Regular	3147.39	0	52511	60	10	28	36.29	213148	159529	196572		032309_127_Sprenger_Q2_03	Serum_BENIGN_5_rep3
9344	P01042	P01042	19 644 KNG1 HUMAN RecName Full Kininogen 1 AltName Full High molecular weight kininogen Short HMWK	Regular	2861.36	0	70923.3	87	16	60	23.64	312634	189919	277052		032309_127_Sprenger_Q2_03	Serum_BENIGN_5_rep3
955	P06727	P06727	21 396 APOA4 HUMAN RecName Full Apolipoprotein A IV Short Apo AIV Short ApoA IV Flags Precursor	Regular	2775.91	0	43402.6	90	15	41	42.29	274287	116832	248274		032309_127_Sprenger_Q2_03	Serum_BENIGN_5_rep3
19568	P25311	P25311	18 295 ZA2G HUMAN RecName Full Zinc alpha 2 glycoprotein AltName Full Zn alpha 2 glycoprotein Shor	Regular	2608.75	0	32373.1	41	7	27	33.09	158939	116069	122594		032309_127_Sprenger_Q2_03	Serum_BENIGN_5_rep3
8237	P05155	P05155	23 500 IC1 HUMAN RecName Full Plasma protease C1 inhibitor Short C1 Inh Short C1Inh AltName Full C	Regular	2399.16	0	53071.6	41	6	28	18.2	227069	189234	135013		032309_127_Sprenger_Q2_03	Serum_BENIGN_5_rep3
13431	P00747	P00747	20 810 PLMN HUMAN RecName Full Plasminogen EC 3 4 21 7 Contains RecName Full Plasmin heavy chain A	Regular	1455.3	0	91169.8	109	22	61	40.08	355215	146573	241880		032309_127_Sprenger_Q2_03	Serum_BENIGN_5_rep3
3568	P10909	P10909	23 449 CLUS HUMAN RecName Full Clusterin AltName Full Complement associated protein SP 40 40 AltNa	Regular	1935.74	0	50632.9	55	9	36	30.68	231679	173024	198375		032309_127_Sprenger_Q2_03	Serum_BENIGN_5_rep3
8114	P01763	P01763	HV302 HUMAN RecName Full Ig heavy chain V III region WEA	Regular	1929.63	0	12255.7	15	3	6	47.37	61318	9079.06	55419	8117 8118	032309_127_Sprenger_Q2_03	Serum_BENIGN_5_rep3
13420	P02776	P02776	32 101 PLF4 HUMAN RecName Full Platelet factor 4 Short PF 4 AltName Full C X C motif chemokine 4 A	Regular	1899.8	0	7997.29	13	3	6	48.57	49675	48398	34421		032309_127_Sprenger_Q2_03	Serum_BENIGN_5_rep3
958	P04114	P04114	28 4563 APOB HUMAN RecName Full Apolipoprotein B 100 Short Apo B 100 Contains RecName Full Apolipo	Regular	1868.7	0	514243	593	106	348	29.92	1724019	210860	1208877		032309_127_Sprenger_Q2_03	Serum_BENIGN_5_rep3
703	P02760	P02760	20 352 AMBP HUMAN RecName Full Protein AMBP Contains RecName Full Alpha 1 microglobulin Short Prot	Regular	1860.39	0	37970.6	38	6	26	33.63	114597	91898	99007		032309_127_Sprenger_Q2_03	Serum_BENIGN_5_rep3
866	P01008	P01008	33 464 ANT3 HUMAN RecName Full Antithrombin III Short ATIII Flags Precursor	Regular	1787.14	0	49381.4	53	9	34	28.47	353550	88304	114074		032309_127_Sprenger_Q2_03	Serum_BENIGN_5_rep3
8118	P01767	P01767	HV306 HUMAN RecName Full Ig heavy chain V III region BUT	Regular	1775.12	0	12020.5	18	3	8	31.3	68060	20173.5	77002	8114 8117	032309_127_Sprenger_Q2_03	Serum_BENIGN_5_rep3
17362	P00734	P00734	25 622 THRB HUMAN RecName Full Prothrombin EC 3 4 21 5 AltName Full Coagulation factor II Contains	Regular	1566.18	0	68962.6	66	12	47	29.26	199683	92619	156368		032309_127_Sprenger_Q2_03	Serum_BENIGN_5_rep3
13560	P27169	P27169	2 355 PON1 HUMAN RecName Full Serum paraoxonase arylesterase 1 Short PON 1 EC 3 1 1 2 EC 3 1 8 1 Al	Regular	1530.14	0	39789.3	44	6	18	24.58	113749	95509	110952		032309_127_Sprenger_Q2_03	Serum_BENIGN_5_rep3
6484	P02751	P02751	32 2386 FINC HUMAN RecName Full Fibronectin Short FN AltName Full Cold insoluble globulin Short CI	Regular	1413.6	0	263081	182	36	143	25.01	437474	89792	305261		032309_127_Sprenger_Q2_03	Serum_BENIGN_5_rep3
2964	P00751	P00751	26 764 CFAB HUMAN RecName Full Complement factor B EC 3 4 21 47 AltName Full C3 C5 convertase AltN	Regular	1377.41	0	84312.5	55	12	63	23.82	138866	90301	109696		032309_127_Sprenger_Q2_03	Serum_BENIGN_5_rep3
531	P43652	P43652	22 599 AFAM HUMAN RecName Full Afamin AltName Full Alpha albumin Short Alpha Alb Flags Precursor	Regular	1344.56	0	68516	44	12	60	23.18	189310	127854	139272		032309_127_Sprenger_Q2_03	Serum_BENIGN_5_rep3
7735	P02042	P02042	2 147 HBD HUMAN RecName Full Hemoglobin subunit delta AltName Full Hemoglobin delta chain AltName	Regular	1189.63	0	16038.4	16	5	12	12.33	59813	0	20665	7734	032309_127_Sprenger_Q2_03	Serum_BENIGN_5_rep3
2966	P08603	P08603	19 1231 CFAH HUMAN RecName Full Complement factor H AltName Full H factor 1 Flags Precursor	Regular	1082.43	0	141615	127	28	96	33.14	628177	93259	409825		032309_127_Sprenger_Q2_03	Serum_BENIGN_5_rep3
6239	Q6P587	Q6P587	FAHD1 HUMAN RecName Full Fumarylacetoacetate hydrolase domain containing protein 1 EC 3 AltNa	Regular	957.151	0	25128.1	16	2	19	6.25	2530984	7583460	974381		032309_127_Sprenger_Q2_03	Serum_BENIGN_5_rep3
3783	P13671	P13671	22 934 CO6 HUMAN RecName Full Complement component C6 Flags Precursor	Regular	908.467	0	106062	56	17	64	15.77	71004	26553	55218		032309_127_Sprenger_Q2_03	Serum_BENIGN_5_rep3
8730	P19823	P19823	19 946 ITIH2 HUMAN RecName Full Inter alpha trypsin inhibitor heavy chain H2 Short Inter alpha inhi	Regular	879.465	0	104695	63	13	70	19.29	373315	192828	209779		032309_127_Sprenger_Q2_03	Serum_BENIGN_5_rep3
1858	P04003	P04003	49 597 C4BPA HUMAN RecName Full C4b binding protein alpha chain Short C4bp AltName Full Proline ri	Regular	788.228	0	63723.7	45	11	42	24.95	160005	76214	117739		032309_127_Sprenger_Q2_03	Serum_BENIGN_5_rep3
39606	RANDOM19271	RANDOM19271	Random Sequence 19271	Random	730.022	1.27	30742.4	13	2	16	8.89	195031	582048	105474		032309_127_Sprenger_Q2_03	Serum_BENIGN_5_rep3
3794	P02748	P02748	22 559 CO9 HUMAN RecName Full Complement component C9 Contains RecName Full Complement component C	Regular	705.216	1.25	62347.4	39	7	41	16.73	46627	32030	30776		032309_127_Sprenger_Q2_03	Serum_BENIGN_5_rep3
35806	RANDOM15471	RANDOM15471	Random Sequence 15471	Random	700.367	2.47	69523.5	13	3	53	2.95	266703	782934	38984		032309_127_Sprenger_Q2_03	Serum_BENIGN_5_rep3
3403	Q8WUH6	Q8WUH6	CL023 HUMAN RecName Full UPF0444 transmembrane protein C12orf23	Regular	698.696	2.44	11748.4	19	4	8	52.59	168830	138482	151526		032309_127_Sprenger_Q2_03	Serum_BENIGN_5_rep3
8732	Q14624	Q14624	29 930 ITIH4 HUMAN RecName Full Inter alpha trypsin inhibitor heavy chain H4 Short Inter alpha inhi	Regular	694.889	2.41	100472	63	13	61	16.52	242971	102227	176403		032309_127_Sprenger_Q2_03	Serum_BENIGN_5_rep3
13156	Q96PD5	Q96PD5	22 576 PGRP2 HUMAN RecName Full N acetylmuramoyl L alanine amidase EC 3 5 1 28 AltName Full Peptid	Regular	693.456	2.38	60550.7	39	6	35	14.41	49499	37600	30552		032309_127_Sprenger_Q2_03	Serum_BENIGN_5_rep3
38669	RANDOM18334	RANDOM18334	Random Sequence 18334	Random	655.149	3.53	59180.6	24	5	46	5.47	736358	1098903	892621		032309_127_Sprenger_Q2_03	Serum_BENIGN_5_rep3
14104	P20742	P20742	26 1482 PZP HUMAN RecName Full Pregnancy zone protein AltName Full C3 and PZP like alpha 2 macrogl	Regular	643.395	3.49	162451	54	13	87	9.47	294728	29378.4	122408	172	032309_127_Sprenger_Q2_03	Serum_BENIGN_5_rep3
2635	Q9NNX6	Q9NNX6	CD209 HUMAN RecName Full CD209 antigen AltName Full Dendritic cell specific ICAM 3 grabbing non in	Regular	590.725	3.45	46288.2	28	10	29	13.37	90468	38301	33503		032309_127_Sprenger_Q2_03	Serum_BENIGN_5_rep3
18856	P04004	P04004	20 478 VTNC HUMAN RecName Full Vitronectin AltName Full Serum spreading factor Short S protein Alt	Regular	569.775	3.41	53076.4	41	8	26	16.34	84879	65471	65843		032309_127_Sprenger_Q2_03	Serum_BENIGN_5_rep3
9582	P01842	P01842	LAC HUMAN RecName Full Ig lambda chain C regions	Regular	104746	0	11407.6	121	7	7	85.71	1440546	1087782	1302207		032309_127_Sprenger_R2_01	Serum_MALIGNANT_6_rep1
8378	P01834	P01834	IGKC HUMAN RecName Full Ig kappa chain C region	Regular	104094	0	11779.9	147	6	7	83.02	4348760	3392078	3168006		032309_127_Sprenger_R2_01	Serum_MALIGNANT_6_rep1
659	P02768	P02768	19 609 ALBU HUMAN RecName Full Serum albumin Flags Precursor	Regular	88269.4	0	69240.2	1099	66	54	86.29	49262820	8213367	50473570		032309_127_Sprenger_R2_01	Serum_MALIGNANT_6_rep1
954	P02652	P02652	19 100 APOA2 HUMAN RecName Full Apolipoprotein A II Short Apo AII Short ApoA II Contains RecName F	Regular	70730.6	0	9360.69	137	9	9	87.8	1304215	1074302	1198282		032309_127_Sprenger_R2_01	Serum_MALIGNANT_6_rep1
953	P02647	P02647	19 267 APOA1 HUMAN RecName Full Apolipoprotein A I Short Apo AI Short ApoA I Contains RecName Full	Regular	59230.2	0	28961.6	260	19	31	63.86	6405840	2672629	5476873		032309_127_Sprenger_R2_01	Serum_MALIGNANT_6_rep1
8011	P00738	P00738	19 406 HPT HUMAN RecName Full Haptoglobin Contains RecName Full Haptoglobin alpha chain Contains R	Regular	49835.9	0	44033.4	362	29	27	72.16	10494840	3912589	8959764	8010	032309_127_Sprenger_R2_01	Serum_MALIGNANT_6_rep1
17952	P02787	P02787	20 698 TRFE HUMAN RecName Full Serotransferrin Short Transferrin AltName Full Siderophilin AltName	Regular	48530.6	0	77348.6	595	44	75	75.99	6539070	1297297	5517948		032309_127_Sprenger_R2_01	Serum_MALIGNANT_6_rep1
157	P02763	P02763	19 201 A1AG1 HUMAN RecName Full Alpha 1 acid glycoprotein 1 Short AGP 1 AltName Full Orosomucoid 1	Regular	43475.4	0	21788.2	122	12	16	63.93	3201954	2222920	2750123	158	032309_127_Sprenger_R2_01	Serum_MALIGNANT_6_rep1
160	P01009	P01009	25 418 A1AT HUMAN RecName Full Alpha 1 antitrypsin AltName Full Alpha 1 protease inhibitor AltName	Regular	41663.7	0	44381.6	423	31	33	69.54	8480703	3675671	6723714		032309_127_Sprenger_R2_01	Serum_MALIGNANT_6_rep1
960	P02655	P02655	23 101 APOC2 HUMAN RecName Full Apolipoprotein C II Short Apo CII Short ApoC II Flags Precursor	Regular	36216.2	0	8914.93	53	5	7	87.34	234647	162761	179247		032309_127_Sprenger_R2_01	Serum_MALIGNANT_6_rep1
9555	P18136	P18136	21 129 KV313 HUMAN RecName Full Ig kappa chain V III region HIC Flags Precursor	Regular	31486	0	11819.1	64	8	6	65.14	309344	32970.5	314886	9512 9520 9534 9544 9546 9547 9549 9554	032309_127_Sprenger_R2_01	Serum_MALIGNANT_6_rep1
187	P01011	P01011	24 423 AACT HUMAN RecName Full Alpha 1 antichymotrypsin Short ACT AltName Full Cell growth inhibit	Regular	31187.5	0	45322.9	202	16	31	48.75	1623182	848723	1403883		032309_127_Sprenger_R2_01	Serum_MALIGNANT_6_rep1
7811	P02790	P02790	24 462 HEMO HUMAN RecName Full Hemopexin AltName Full Beta 1B glycoprotein Flags Precursor	Regular	30950.6	0	49979.8	214	21	34	57.4	2308664	1289600	2009375		032309_127_Sprenger_R2_01	Serum_MALIGNANT_6_rep1
8371	P01857	P01857	IGHG1 HUMAN RecName Full Ig gamma 1 chain C region	Regular	30810.7	0	36619.2	187	17	21	59.7	5080606	2651865	3962107	8372 8373 8374	032309_127_Sprenger_R2_01	Serum_MALIGNANT_6_rep1
961	P02656	P02656	21 99 APOC3 HUMAN RecName Full Apolipoprotein C III Short Apo CIII Short ApoC III Flags Precursor	Regular	27345.2	0	8764.68	35	4	9	55.7	169098	166278	190544		032309_127_Sprenger_R2_01	Serum_MALIGNANT_6_rep1
158	P19652	P19652	19 201 A1AG2 HUMAN RecName Full Alpha 1 acid glycoprotein 2 Short AGP 2 AltName Full Orosomucoid 2	Regular	26388.8	0	21936.3	93	10	18	48.09	1271668	408642	779237	157	032309_127_Sprenger_R2_01	Serum_MALIGNANT_6_rep1
8116	P01765	P01765	HV304 HUMAN RecName Full Ig heavy chain V III region TIL	Regular	25938.5	0	11726.2	53	5	6	46.96	173951	66448.6	141689	8115 8130	032309_127_Sprenger_R2_01	Serum_MALIGNANT_6_rep1
9554	P18135	P18135	21 129 KV312 HUMAN RecName Full Ig kappa chain V III region HAH Flags Precursor	Regular	25580.8	0	11932.2	48	8	7	68.81	314534	180613	164412	9512 9520 9534 9544 9546 9547 9549 9555	032309_127_Sprenger_R2_01	Serum_MALIGNANT_6_rep1
9546	P01622	P01622	KV304 HUMAN RecName Full Ig kappa chain V III region Ti	Regular	25469.7	0	11902.2	46	8	6	80.73	287884	26104.5	145047	9512 9520 9534 9544 9547 9549 9554 9555	032309_127_Sprenger_R2_01	Serum_MALIGNANT_6_rep1
9544	P01620	P01620	KV302 HUMAN RecName Full Ig kappa chain V III region SIE	Regular	25432.8	0	11889.1	44	6	6	44.95	303980	0	158697	9512 9520 9534 9546 9547 9549 9554 9555	032309_127_Sprenger_R2_01	Serum_MALIGNANT_6_rep1
9547	P01623	P01623	KV305 HUMAN RecName Full Ig kappa chain V III region WOL	Regular	25383.4	0	11860.2	45	6	7	71.56	302787	38432.4	154703	9512 9544 9546 9549 9554 9555	032309_127_Sprenger_R2_01	Serum_MALIGNANT_6_rep1
9549	P04206	P04206	KV307 HUMAN RecName Full Ig kappa chain V III region GOL AltName Full Rheumatoid factor	Regular	25126.2	0	11944.4	41	5	8	36.7	281744	0	140467	9512 9520 9534 9544 9546 9547 9554 9555	032309_127_Sprenger_R2_01	Serum_MALIGNANT_6_rep1
3765	P01024	P01024	23 1663 CO3 HUMAN RecName Full Complement C3 AltName Full C3 and PZP like alpha 2 macroglobulin do	Regular	24225.8	0	186491	995	85	135	61.12	8262164	1116229	6704443		032309_127_Sprenger_R2_01	Serum_MALIGNANT_6_rep1
7734	P68871	P68871	2 147 HBB HUMAN RecName Full Hemoglobin subunit beta AltName Full Hemoglobin beta chain AltName F	Regular	22141.9	0	15981.3	96	11	12	87.67	694036	356278	533510	7735	032309_127_Sprenger_R2_01	Serum_MALIGNANT_6_rep1
8367	P01876	P01876	IGHA1 HUMAN RecName Full Ig alpha 1 chain C region	Regular	20682.4	0	38510.1	189	14	23	55.81	1935700	780692	1548604	8368	032309_127_Sprenger_R2_01	Serum_MALIGNANT_6_rep1
8130	P01779	P01779	HV318 HUMAN RecName Full Ig heavy chain V III region TUR	Regular	18893.5	0	12301.9	26	3	7	30.17	131571	30816.6	80979	8115 8116	032309_127_Sprenger_R2_01	Serum_MALIGNANT_6_rep1
18850	P02774	P02774	17 474 VTDB HUMAN RecName Full Vitamin D binding protein Short DBP Short VDB AltName Full Group sp	Regular	18606.4	0	52840.3	227	24	44	63.32	1459037	567427	1173766		032309_127_Sprenger_R2_01	Serum_MALIGNANT_6_rep1
8010	P00739	P00739	20 348 HPTR HUMAN RecName Full Haptoglobin related protein Flags Precursor	Regular	17543.5	0	37448.3	148	18	23	60.49	4880139	65513	2432464	8011	032309_127_Sprenger_R2_01	Serum_MALIGNANT_6_rep1
8115	P01764	P01764	20 117 HV303 HUMAN RecName Full Ig heavy chain V III region VH26 Flags Precursor	Regular	15696.9	0	10559.7	34	4	6	66.33	137753	79776.8	84730	8116 8130	032309_127_Sprenger_R2_01	Serum_MALIGNANT_6_rep1
172	P01023	P01023	24 1474 A2MG HUMAN RecName Full Alpha 2 macroglobulin Short Alpha 2 M AltName Full C3 and PZP like	Regular	13640.3	0	162223	613	59	95	51.83	4115331	581792	3117668		032309_127_Sprenger_R2_01	Serum_MALIGNANT_6_rep1
7733	P69905	P69905	2 142 HBA HUMAN RecName Full Hemoglobin subunit alpha AltName Full Hemoglobin alpha chain AltName	Regular	11776.1	0	15183.4	66	5	8	53.9	296357	247846	178315		032309_127_Sprenger_R2_01	Serum_MALIGNANT_6_rep1
8372	P01859	P01859	IGHG2 HUMAN RecName Full Ig gamma 2 chain C region	Regular	11005.7	0	36528	109	16	20	48.77	2453036	283720	1322484	8371 8373 8374	032309_127_Sprenger_R2_01	Serum_MALIGNANT_6_rep1
3	P63284	P63284	0 10 CLPB_ECOLI Chaperone protein ClpB OS=Escherichia coli (strain K12) GN=clpB PE=1 SV=1	Regular	10462.3	0	95756.3	158	12	66	16.8	1488586	829135	1436799		032309_127_Sprenger_R2_01	Serum_MALIGNANT_6_rep1
959	P02654	P02654	27 83 APOC1 HUMAN RecName Full Apolipoprotein C I Short Apo CI Short ApoC I Flags Precursor	Regular	10065.2	0	6630.58	23	3	7	49.12	179150	174896	92745		032309_127_Sprenger_R2_01	Serum_MALIGNANT_6_rep1
3773	P0C0L5	P0C0L5	20 1744 CO4B HUMAN RecName Full Complement C4 B AltName Full Basic complement C4 AltName Full C3	Regular	9888.34	0	192082	545	59	117	50.14	2200383	378924	1876002	3772	032309_127_Sprenger_R2_01	Serum_MALIGNANT_6_rep1
9512	P01593	P01593	KV101 HUMAN RecName Full Ig kappa chain V I region AG	Regular	9010.94	0	12106.4	40	5	6	40.74	142739	129904	150958	9520 9534 9544 9546 9547 9549 9554 9555	032309_127_Sprenger_R2_01	Serum_MALIGNANT_6_rep1
2878	P00450	P00450	20 1065 CERU HUMAN RecName Full Ceruloplasmin EC 1 16 3 1 AltName Full Ferroxidase Flags Precurso	Regular	8859.26	0	120884	302	38	78	56.12	1199567	288329	739305		032309_127_Sprenger_R2_01	Serum_MALIGNANT_6_rep1
8373	P01860	P01860	IGHG3 HUMAN RecName Full Ig gamma 3 chain C region AltName Full Heavy chain disease protein AltNam	Regular	8663.69	0	42313.5	111	15	24	41.11	2636073	504133	1450889	8371 8372 8374	032309_127_Sprenger_R2_01	Serum_MALIGNANT_6_rep1
964	P02649	P02649	19 317 APOE HUMAN RecName Full Apolipoprotein E Short Apo E Flags Precursor	Regular	8283.93	0	34293.8	82	11	29	46.15	185138	77053	152798		032309_127_Sprenger_R2_01	Serum_MALIGNANT_6_rep1
8374	P01861	P01861	IGHG4 HUMAN RecName Full Ig gamma 4 chain C region	Regular	7879.32	0	36453.8	69	11	20	44.95	1702025	89414.4	795909	8371 8372 8373	032309_127_Sprenger_R2_01	Serum_MALIGNANT_6_rep1
3772	P0C0L4	P0C0L4	20 1744 CO4A HUMAN RecName Full Complement C4 A AltName Full Acidic complement C4 AltName Full C3	Regular	7798.33	0	192117	415	62	117	50.14	2142380	62408.7	1085853	3773	032309_127_Sprenger_R2_01	Serum_MALIGNANT_6_rep1
8237	P05155	P05155	23 500 IC1 HUMAN RecName Full Plasma protease C1 inhibitor Short C1 Inh Short C1Inh AltName Full C	Regular	7521.8	0	53071.6	105	11	28	33.05	803804	436616	502548		032309_127_Sprenger_R2_01	Serum_MALIGNANT_6_rep1
9534	P04431	P04431	23 129 KV123 HUMAN RecName Full Ig kappa chain V I region Walker Flags Precursor	Regular	7376.52	0	11674.9	21	3	4	22.43	142072	0	91892	9512 9520 9544 9546 9549 9554 9555	032309_127_Sprenger_R2_01	Serum_MALIGNANT_6_rep1
9520	P01601	P01601	23 117 KV109 HUMAN RecName Full Ig kappa chain V I region HK101 Flags Precursor Fragment	Regular	7376.52	0	10497.6	21	3	4	25.26	142072	63022.5	91892	9512 9534 9544 9546 9549 9554 9555	032309_127_Sprenger_R2_01	Serum_MALIGNANT_6_rep1
7735	P02042	P02042	2 147 HBD HUMAN RecName Full Hemoglobin subunit delta AltName Full Hemoglobin delta chain AltName	Regular	6389.67	0	16038.4	31	6	12	40.41	353962	42879.8	131026	7734	032309_127_Sprenger_R2_01	Serum_MALIGNANT_6_rep1
6403	P02765	P02765	19 367 FETUA HUMAN RecName Full Alpha 2 HS glycoprotein AltName Full Ba alpha 2 glycoprotein AltNa	Regular	6070.19	0	38011.5	99	10	18	48.71	573917	385800	430072		032309_127_Sprenger_R2_01	Serum_MALIGNANT_6_rep1
8368	P01877	P01877	IGHA2 HUMAN RecName Full Ig alpha 2 chain C region	Regular	5601.77	0	37324.7	86	11	22	45	867475	27092.3	381236	8367	032309_127_Sprenger_R2_01	Serum_MALIGNANT_6_rep1
8016	P04196	P04196	19 525 HRG HUMAN RecName Full Histidine rich glycoprotein AltName Full Histidine proline rich glyc	Regular	5311.76	0	58572.4	98	10	33	27.02	168603	74376	144561		032309_127_Sprenger_R2_01	Serum_MALIGNANT_6_rep1
3794	P02748	P02748	22 559 CO9 HUMAN RecName Full Complement component C9 Contains RecName Full Complement component C	Regular	4953.23	0	62347.4	88	12	41	31.97	256453	112617	153241		032309_127_Sprenger_R2_01	Serum_MALIGNANT_6_rep1
8375	P01871	P01871	IGHM HUMAN RecName Full Ig mu chain C region	Regular	4881.25	0	49991	83	11	38	35.62	376257	181198	235164	11062	032309_127_Sprenger_R2_01	Serum_MALIGNANT_6_rep1
161	P04217	P04217	22 495 A1BG HUMAN RecName Full Alpha 1B glycoprotein AltName Full Alpha 1 B glycoprotein Flags Pr	Regular	4865.58	0	52511	102	15	28	48.31	588249	363819	384366		032309_127_Sprenger_R2_01	Serum_MALIGNANT_6_rep1
3568	P10909	P10909	23 449 CLUS HUMAN RecName Full Clusterin AltName Full Complement associated protein SP 40 40 AltNa	Regular	4835.3	0	50632.9	78	11	36	36.77	358823	242608	345027		032309_127_Sprenger_R2_01	Serum_MALIGNANT_6_rep1
782	P01019	P01019	34 485 ANGT HUMAN RecName Full Angiotensinogen AltName Full Serpin A8 Contains RecName Full Angio	Regular	4562.68	0	49989.3	74	9	23	28.1	144855	92481	86151		032309_127_Sprenger_R2_01	Serum_MALIGNANT_6_rep1
966	P02749	P02749	20 345 APOH HUMAN RecName Full Beta 2 glycoprotein 1 AltName Full Beta 2 glycoprotein I Short Beta	Regular	4465.46	0	37509.2	66	8	20	36.81	337722	281836	237729		032309_127_Sprenger_R2_01	Serum_MALIGNANT_6_rep1
4577	P02775	P02775	35 128 CXCL7 HUMAN RecName Full Platelet basic protein Short PBP AltName Full C X C motif chemokin	Regular	4401.43	0	10493.9	20	3	8	35.11	80882	80143	54469		032309_127_Sprenger_R2_01	Serum_MALIGNANT_6_rep1
8732	Q14624	Q14624	29 930 ITIH4 HUMAN RecName Full Inter alpha trypsin inhibitor heavy chain H4 Short Inter alpha inhi	Regular	3521.03	0	100472	168	25	61	46.34	699564	219976	481473		032309_127_Sprenger_R2_01	Serum_MALIGNANT_6_rep1
2966	P08603	P08603	19 1231 CFAH HUMAN RecName Full Complement factor H AltName Full H factor 1 Flags Precursor	Regular	3449.01	0	141615	237	44	96	43.2	839734	186548	672867	6466	032309_127_Sprenger_R2_01	Serum_MALIGNANT_6_rep1
958	P04114	P04114	28 4563 APOB HUMAN RecName Full Apolipoprotein B 100 Short Apo B 100 Contains RecName Full Apolipo	Regular	3111.5	0	514243	693	102	348	33.6	1840200	151053	1458805		032309_127_Sprenger_R2_01	Serum_MALIGNANT_6_rep1
11062	P04220	P04220	MUCB HUMAN RecName Full Ig mu heavy chain disease protein AltName Full BOT	Regular	3005.72	0	43570.6	44	9	35	26.09	254535	0	102475	8375	032309_127_Sprenger_R2_01	Serum_MALIGNANT_6_rep1
19568	P25311	P25311	18 295 ZA2G HUMAN RecName Full Zinc alpha 2 glycoprotein AltName Full Zn alpha 2 glycoprotein Shor	Regular	2990.28	0	32373.1	50	7	27	28.42	136324	83447	98891		032309_127_Sprenger_R2_01	Serum_MALIGNANT_6_rep1
2964	P00751	P00751	26 764 CFAB HUMAN RecName Full Complement factor B EC 3 4 21 47 AltName Full C3 C5 convertase AltN	Regular	2932.24	0	84312.5	110	17	63	26.52	535360	265002	468621		032309_127_Sprenger_R2_01	Serum_MALIGNANT_6_rep1
6484	P02751	P02751	32 2386 FINC HUMAN RecName Full Fibronectin Short FN AltName Full Cold insoluble globulin Short CI	Regular	2828.93	0	263081	291	45	143	30.11	1027546	183690	731253		032309_127_Sprenger_R2_01	Serum_MALIGNANT_6_rep1
170	P02750	P02750	36 347 A2GL HUMAN RecName Full Leucine rich alpha 2 glycoprotein Short LRG Flags Precursor	Regular	2538.02	0	34574.6	46	7	22	29.17	159143	105702	121501		032309_127_Sprenger_R2_01	Serum_MALIGNANT_6_rep1
703	P02760	P02760	20 352 AMBP HUMAN RecName Full Protein AMBP Contains RecName Full Alpha 1 microglobulin Short Prot	Regular	2184.13	0	37970.6	45	11	26	46.85	183650	156888	103448		032309_127_Sprenger_R2_01	Serum_MALIGNANT_6_rep1
9344	P01042	P01042	19 644 KNG1 HUMAN RecName Full Kininogen 1 AltName Full High molecular weight kininogen Short HMWK	Regular	2137.15	0	70923.3	75	14	60	18.05	325293	218868	297579		032309_127_Sprenger_R2_01	Serum_MALIGNANT_6_rep1
955	P06727	P06727	21 396 APOA4 HUMAN RecName Full Apolipoprotein A IV Short Apo AIV Short ApoA IV Flags Precursor	Regular	2007.67	0	43402.6	65	15	41	51.06	220363	73729	125392		032309_127_Sprenger_R2_01	Serum_MALIGNANT_6_rep1
10119	P80748	P80748	LV302 HUMAN RecName Full Ig lambda chain V III region LOI	Regular	1906.21	0	12049.2	14	2	7	21.62	68359	97303.5	19271		032309_127_Sprenger_R2_01	Serum_MALIGNANT_6_rep1
1858	P04003	P04003	49 597 C4BPA HUMAN RecName Full C4b binding protein alpha chain Short C4bp AltName Full Proline ri	Regular	1594.47	0	63723.7	79	18	42	37.7	473658	264820	296097		032309_127_Sprenger_R2_01	Serum_MALIGNANT_6_rep1
17362	P00734	P00734	25 622 THRB HUMAN RecName Full Prothrombin EC 3 4 21 5 AltName Full Coagulation factor II Contains	Regular	1580.76	0	68962.6	85	17	47	27.76	352012	129983	262186		032309_127_Sprenger_R2_01	Serum_MALIGNANT_6_rep1
13431	P00747	P00747	20 810 PLMN HUMAN RecName Full Plasminogen EC 3 4 21 7 Contains RecName Full Plasmin heavy chain A	Regular	1353.6	0	91169.8	105	23	61	47.79	294540	105334	193596		032309_127_Sprenger_R2_01	Serum_MALIGNANT_6_rep1
7814	P05546	P05546	20 499 HEP2 HUMAN RecName Full Heparin cofactor 2 AltName Full Heparin cofactor II Short HC II Alt	Regular	1321.92	0	55131.2	64	14	35	31.04	317660	81620	145216		032309_127_Sprenger_R2_01	Serum_MALIGNANT_6_rep1
18856	P04004	P04004	20 478 VTNC HUMAN RecName Full Vitronectin AltName Full Serum spreading factor Short S protein Alt	Regular	1270.39	0	53076.4	53	9	26	18.74	197741	126678	183629		032309_127_Sprenger_R2_01	Serum_MALIGNANT_6_rep1
13156	Q96PD5	Q96PD5	22 576 PGRP2 HUMAN RecName Full N acetylmuramoyl L alanine amidase EC 3 5 1 28 AltName Full Peptid	Regular	1174.92	0	60550.7	43	5	35	19.82	52491	38242	36421		032309_127_Sprenger_R2_01	Serum_MALIGNANT_6_rep1
866	P01008	P01008	33 464 ANT3 HUMAN RecName Full Antithrombin III Short ATIII Flags Precursor	Regular	1167.34	0	49381.4	38	8	34	24.31	131635	74939	82578		032309_127_Sprenger_R2_01	Serum_MALIGNANT_6_rep1
8730	P19823	P19823	19 946 ITIH2 HUMAN RecName Full Inter alpha trypsin inhibitor heavy chain H2 Short Inter alpha inhi	Regular	1031.48	0	104695	71	14	70	16.7	388305	217821	282985		032309_127_Sprenger_R2_01	Serum_MALIGNANT_6_rep1
36545	RANDOM16210	RANDOM16210	Random Sequence 16210	Random	1003.8	1.32	18099.5	6	3	7	27.33	30021	30021	11379		032309_127_Sprenger_R2_01	Serum_MALIGNANT_6_rep1
531	P43652	P43652	22 599 AFAM HUMAN RecName Full Afamin AltName Full Alpha albumin Short Alpha Alb Flags Precursor	Regular	975.876	1.3	68516	53	16	60	33.39	128459	92351	108958		032309_127_Sprenger_R2_01	Serum_MALIGNANT_6_rep1
34594	RANDOM14259	RANDOM14259	Random Sequence 14259	Random	912.171	2.56	22402.5	13	4	17	25.37	12980	14773.5	9113		032309_127_Sprenger_R2_01	Serum_MALIGNANT_6_rep1
36854	RANDOM16519	RANDOM16519	Random Sequence 16519	Random	905.4	3.8	15681.8	12	3	15	48.91	14581	14581	23940		032309_127_Sprenger_R2_01	Serum_MALIGNANT_6_rep1
3783	P13671	P13671	22 934 CO6 HUMAN RecName Full Complement component C6 Flags Precursor	Regular	892.92	3.75	106062	56	14	64	15.01	88718	31237	53228		032309_127_Sprenger_R2_01	Serum_MALIGNANT_6_rep1
6239	Q6P587	Q6P587	FAHD1 HUMAN RecName Full Fumarylacetoacetate hydrolase domain containing protein 1 EC 3 AltNa	Regular	738.344	3.7	25128.1	14	2	19	6.25	1822903	5459565	891738		032309_127_Sprenger_R2_01	Serum_MALIGNANT_6_rep1
6466	Q03591	Q03591	19 330 FHR1 HUMAN RecName Full Complement factor H related protein 1 Short FHR 1 AltName Full H fa	Regular	707.495	3.66	36878.8	32	10	21	27.24	136241	16766.6	84328	2966	032309_127_Sprenger_R2_01	Serum_MALIGNANT_6_rep1
8729	P19827	P19827	28 911 ITIH1 HUMAN RecName Full Inter alpha trypsin inhibitor heavy chain H1 Short Inter alpha inhi	Regular	674.626	3.61	98927.9	62	8	54	14.37	285126	150196	186124		032309_127_Sprenger_R2_01	Serum_MALIGNANT_6_rep1
659	P02768	P02768	19 609 ALBU HUMAN RecName Full Serum albumin Flags Precursor	Regular	124996	0	69240.2	1193	66	54	86.46	51372820	9429722	52131830		032309_127_Sprenger_R2_02	Serum_MALIGNANT_6_rep2
8378	P01834	P01834	IGKC HUMAN RecName Full Ig kappa chain C region	Regular	119326	0	11779.9	147	6	7	83.02	4115952	2985230	3509694		032309_127_Sprenger_R2_02	Serum_MALIGNANT_6_rep2
9582	P01842	P01842	LAC HUMAN RecName Full Ig lambda chain C regions	Regular	84558.9	0	11407.6	110	6	7	82.86	1459875	1183520	1158089		032309_127_Sprenger_R2_02	Serum_MALIGNANT_6_rep2
954	P02652	P02652	19 100 APOA2 HUMAN RecName Full Apolipoprotein A II Short Apo AII Short ApoA II Contains RecName F	Regular	60937.6	0	9360.69	120	7	9	81.71	1046564	877485	899781		032309_127_Sprenger_R2_02	Serum_MALIGNANT_6_rep2
953	P02647	P02647	19 267 APOA1 HUMAN RecName Full Apolipoprotein A I Short Apo AI Short ApoA I Contains RecName Full	Regular	58511.3	0	28961.6	245	16	31	61.45	5142535	2212327	4407428		032309_127_Sprenger_R2_02	Serum_MALIGNANT_6_rep2
8011	P00738	P00738	19 406 HPT HUMAN RecName Full Haptoglobin Contains RecName Full Haptoglobin alpha chain Contains R	Regular	49683	0	44033.4	377	29	27	70.88	9813993	3183741	8219733	8010	032309_127_Sprenger_R2_02	Serum_MALIGNANT_6_rep2
17952	P02787	P02787	20 698 TRFE HUMAN RecName Full Serotransferrin Short Transferrin AltName Full Siderophilin AltName	Regular	47427.5	0	77348.6	600	40	75	76.14	5428765	1090097	4690240		032309_127_Sprenger_R2_02	Serum_MALIGNANT_6_rep2
157	P02763	P02763	19 201 A1AG1 HUMAN RecName Full Alpha 1 acid glycoprotein 1 Short AGP 1 AltName Full Orosomucoid 1	Regular	42864.7	0	21788.2	110	10	16	63.39	2786932	1850053	2146518	158	032309_127_Sprenger_R2_02	Serum_MALIGNANT_6_rep2
160	P01009	P01009	25 418 A1AT HUMAN RecName Full Alpha 1 antitrypsin AltName Full Alpha 1 protease inhibitor AltName	Regular	40977.3	0	44381.6	402	29	33	66.5	7689089	3202184	5587079		032309_127_Sprenger_R2_02	Serum_MALIGNANT_6_rep2
961	P02656	P02656	21 99 APOC3 HUMAN RecName Full Apolipoprotein C III Short Apo CIII Short ApoC III Flags Precursor	Regular	32465.8	0	8764.68	34	3	9	58.23	183574	181077	136272		032309_127_Sprenger_R2_02	Serum_MALIGNANT_6_rep2
8371	P01857	P01857	IGHG1 HUMAN RecName Full Ig gamma 1 chain C region	Regular	31924.8	0	36619.2	190	13	21	48.48	4352901	2333628	3360994	8372 8373 8374	032309_127_Sprenger_R2_02	Serum_MALIGNANT_6_rep2
8117	P01766	P01766	HV305 HUMAN RecName Full Ig heavy chain V III region BRO	Regular	25572.5	0	13340.8	47	6	6	66.67	291483	117400	260014	8114 8115 8116 8125 8128	032309_127_Sprenger_R2_02	Serum_MALIGNANT_6_rep2
7811	P02790	P02790	24 462 HEMO HUMAN RecName Full Hemopexin AltName Full Beta 1B glycoprotein Flags Precursor	Regular	25193.3	0	49979.8	191	16	34	47.38	1837501	1035261	1584978		032309_127_Sprenger_R2_02	Serum_MALIGNANT_6_rep2
3765	P01024	P01024	23 1663 CO3 HUMAN RecName Full Complement C3 AltName Full C3 and PZP like alpha 2 macroglobulin do	Regular	24290.9	0	186491	1036	92	135	65.69	7038948	939659	5620524		032309_127_Sprenger_R2_02	Serum_MALIGNANT_6_rep2
158	P19652	P19652	19 201 A1AG2 HUMAN RecName Full Alpha 1 acid glycoprotein 2 Short AGP 2 AltName Full Orosomucoid 2	Regular	23846.8	0	21936.3	82	9	18	50.27	1108603	351244	581963	157	032309_127_Sprenger_R2_02	Serum_MALIGNANT_6_rep2
187	P01011	P01011	24 423 AACT HUMAN RecName Full Alpha 1 antichymotrypsin Short ACT AltName Full Cell growth inhibit	Regular	23701.9	0	45322.9	188	15	31	41	1269302	703997	1029948		032309_127_Sprenger_R2_02	Serum_MALIGNANT_6_rep2
9554	P18135	P18135	21 129 KV312 HUMAN RecName Full Ig kappa chain V III region HAH Flags Precursor	Regular	23600.3	0	11932.2	58	6	7	57.8	269799	0	249357	9512 9529 9544 9545 9546 9547 9549 9555	032309_127_Sprenger_R2_02	Serum_MALIGNANT_6_rep2
960	P02655	P02655	23 101 APOC2 HUMAN RecName Full Apolipoprotein C II Short Apo CII Short ApoC II Flags Precursor	Regular	22634.8	0	8914.93	64	5	7	87.34	202928	133761	162462		032309_127_Sprenger_R2_02	Serum_MALIGNANT_6_rep2
7734	P68871	P68871	2 147 HBB HUMAN RecName Full Hemoglobin subunit beta AltName Full Hemoglobin beta chain AltName F	Regular	21825.7	0	15981.3	87	10	12	82.88	553234	319085	398368	7735	032309_127_Sprenger_R2_02	Serum_MALIGNANT_6_rep2
8010	P00739	P00739	20 348 HPTR HUMAN RecName Full Haptoglobin related protein Flags Precursor	Regular	20212.1	0	37448.3	148	18	23	45.29	5324417	965966	2622959	8011	032309_127_Sprenger_R2_02	Serum_MALIGNANT_6_rep2
9547	P01623	P01623	KV305 HUMAN RecName Full Ig kappa chain V III region WOL	Regular	19673.7	0	11860.2	46	7	7	77.98	270790	112398	138840	9512 9529 9544 9545 9546 9549 9554 9555	032309_127_Sprenger_R2_02	Serum_MALIGNANT_6_rep2
9555	P18136	P18136	21 129 KV313 HUMAN RecName Full Ig kappa chain V III region HIC Flags Precursor	Regular	19638.6	0	11819.1	48	7	6	75.23	270687	0	140172	9512 9529 9544 9545 9546 9547 9549 9554	032309_127_Sprenger_R2_02	Serum_MALIGNANT_6_rep2
9544	P01620	P01620	KV302 HUMAN RecName Full Ig kappa chain V III region SIE	Regular	19439.6	0	11889.1	40	5	6	51.38	264268	0	135962	9512 9529 9545 9546 9547 9549 9554 9555	032309_127_Sprenger_R2_02	Serum_MALIGNANT_6_rep2
9546	P01622	P01622	KV304 HUMAN RecName Full Ig kappa chain V III region Ti	Regular	18818.4	0	11902.2	41	5	6	49.54	247832	0	123276	9512 9529 9544 9545 9547 9549 9554 9555	032309_127_Sprenger_R2_02	Serum_MALIGNANT_6_rep2
9549	P04206	P04206	KV307 HUMAN RecName Full Ig kappa chain V III region GOL AltName Full Rheumatoid factor	Regular	18619.4	0	11944.4	36	4	8	43.12	242301	0	120888	9512 9529 9544 9545 9546 9547 9554 9555	032309_127_Sprenger_R2_02	Serum_MALIGNANT_6_rep2
18850	P02774	P02774	17 474 VTDB HUMAN RecName Full Vitamin D binding protein Short DBP Short VDB AltName Full Group sp	Regular	18399.5	0	52840.3	242	27	44	70.09	1198819	428379	982583		032309_127_Sprenger_R2_02	Serum_MALIGNANT_6_rep2
8128	P01777	P01777	HV316 HUMAN RecName Full Ig heavy chain V III region TEI	Regular	15144.3	0	12673.3	29	4	6	36.13	243798	124128	154785	8114 8115 8116 8117 8125	032309_127_Sprenger_R2_02	Serum_MALIGNANT_6_rep2
9512	P01593	P01593	KV101 HUMAN RecName Full Ig kappa chain V I region AG	Regular	14974.3	0	12106.4	36	4	6	59.26	229510	222196	114127	9517 9518 9527 9529 9544 9545 9546 9547 9549 9554 9555	032309_127_Sprenger_R2_02	Serum_MALIGNANT_6_rep2
8372	P01859	P01859	IGHG2 HUMAN RecName Full Ig gamma 2 chain C region	Regular	14914.8	0	36528	112	12	20	35.28	1766371	303986	1008569	8371 8373 8374	032309_127_Sprenger_R2_02	Serum_MALIGNANT_6_rep2
8116	P01765	P01765	HV304 HUMAN RecName Full Ig heavy chain V III region TIL	Regular	14199.5	0	11726.2	50	6	6	51.3	240163	134438	148319	8114 8115 8117 8125 8128	032309_127_Sprenger_R2_02	Serum_MALIGNANT_6_rep2
8367	P01876	P01876	IGHA1 HUMAN RecName Full Ig alpha 1 chain C region	Regular	14156.7	0	38510.1	168	16	23	57.79	1569462	647632	1231957	8368	032309_127_Sprenger_R2_02	Serum_MALIGNANT_6_rep2
9545	P01621	P01621	5 100 KV303 HUMAN RecName Full Ig kappa chain V III region NG9 Flags Precursor Fragment	Regular	13925.2	0	10502.6	28	4	6	41.67	180615	164617	104116	9512 9529 9544 9546 9547 9549 9554 9555	032309_127_Sprenger_R2_02	Serum_MALIGNANT_6_rep2
8115	P01764	P01764	20 117 HV303 HUMAN RecName Full Ig heavy chain V III region VH26 Flags Precursor	Regular	13530.1	0	10559.7	41	5	6	55.1	233402	0	112790	8114 8116 8117 8125 8128	032309_127_Sprenger_R2_02	Serum_MALIGNANT_6_rep2
172	P01023	P01023	24 1474 A2MG HUMAN RecName Full Alpha 2 macroglobulin Short Alpha 2 M AltName Full C3 and PZP like	Regular	13243.4	0	162223	630	59	95	52.38	3463069	492032	2533295	14104	032309_127_Sprenger_R2_02	Serum_MALIGNANT_6_rep2
9529	P01610	P01610	KV118 HUMAN RecName Full Ig kappa chain V I region WEA	Regular	12978.4	0	11954.3	27	4	5	28.7	113059	571	57564	9512 9517 9518 9527 9544 9545 9546 9547 9549 9554 9555	032309_127_Sprenger_R2_02	Serum_MALIGNANT_6_rep2
9518	P01599	P01599	KV107 HUMAN RecName Full Ig kappa chain V I region Gal	Regular	11842.1	0	11928.3	16	2	6	16.67	72383	0	33236	9512 9527 9529	032309_127_Sprenger_R2_02	Serum_MALIGNANT_6_rep2
9527	P01608	P01608	KV116 HUMAN RecName Full Ig kappa chain V I region Roy	Regular	11842.1	0	11896.3	16	2	5	16.67	72383	0	33236	9512 9518 9529	032309_127_Sprenger_R2_02	Serum_MALIGNANT_6_rep2
8374	P01861	P01861	IGHG4 HUMAN RecName Full Ig gamma 4 chain C region	Regular	11814.4	0	36453.8	70	7	20	24.16	1389739	0	663549	8371 8372 8373	032309_127_Sprenger_R2_02	Serum_MALIGNANT_6_rep2
3	P63284	P63284	0 10 CLPB_ECOLI Chaperone protein ClpB OS=Escherichia coli (strain K12) GN=clpB PE=1 SV=1	Regular	10882.1	0	95756.3	163	13	66	20.54	1662087	925187	1521815		032309_127_Sprenger_R2_02	Serum_MALIGNANT_6_rep2
959	P02654	P02654	27 83 APOC1 HUMAN RecName Full Apolipoprotein C I Short Apo CI Short ApoC I Flags Precursor	Regular	10352.5	0	6630.58	23	3	7	49.12	149919	149919	110544		032309_127_Sprenger_R2_02	Serum_MALIGNANT_6_rep2
8125	P01774	P01774	HV313 HUMAN RecName Full Ig heavy chain V III region POM	Regular	9746.05	0	12824.3	21	3	8	37.82	158734	18947.2	78755	8114 8115 8116 8117 8128	032309_127_Sprenger_R2_02	Serum_MALIGNANT_6_rep2
3773	P0C0L5	P0C0L5	20 1744 CO4B HUMAN RecName Full Complement C4 B AltName Full Basic complement C4 AltName Full C3	Regular	9465.05	0	192082	487	59	117	44.75	1789432	327734	1355653	3772	032309_127_Sprenger_R2_02	Serum_MALIGNANT_6_rep2
8373	P01860	P01860	IGHG3 HUMAN RecName Full Ig gamma 3 chain C region AltName Full Heavy chain disease protein AltNam	Regular	9370.68	0	42313.5	133	17	24	52.79	2147711	372687	1150036	8371 8372 8374	032309_127_Sprenger_R2_02	Serum_MALIGNANT_6_rep2
9558	P06313	P06313	21 133 KV403 HUMAN RecName Full Ig kappa chain V IV region JI Flags Precursor	Regular	8813.66	0	12524.9	32	4	7	69.03	94693	91063	65569	9556	032309_127_Sprenger_R2_02	Serum_MALIGNANT_6_rep2
7733	P69905	P69905	2 142 HBA HUMAN RecName Full Hemoglobin subunit alpha AltName Full Hemoglobin alpha chain AltName	Regular	8594.68	0	15183.4	61	5	8	53.9	248408	197276	145495		032309_127_Sprenger_R2_02	Serum_MALIGNANT_6_rep2
2878	P00450	P00450	20 1065 CERU HUMAN RecName Full Ceruloplasmin EC 1 16 3 1 AltName Full Ferroxidase Flags Precurso	Regular	8293.01	0	120884	291	34	78	44.26	908381	262770	630011		032309_127_Sprenger_R2_02	Serum_MALIGNANT_6_rep2
7735	P02042	P02042	2 147 HBD HUMAN RecName Full Hemoglobin subunit delta AltName Full Hemoglobin delta chain AltName	Regular	7391.87	0	16038.4	34	6	12	41.78	304424	2185.03	118457	7734	032309_127_Sprenger_R2_02	Serum_MALIGNANT_6_rep2
964	P02649	P02649	19 317 APOE HUMAN RecName Full Apolipoprotein E Short Apo E Flags Precursor	Regular	7006.69	0	34293.8	84	10	29	43.48	149093	63797	133102		032309_127_Sprenger_R2_02	Serum_MALIGNANT_6_rep2
3772	P0C0L4	P0C0L4	20 1744 CO4A HUMAN RecName Full Complement C4 A AltName Full Acidic complement C4 AltName Full C3	Regular	6852.94	0	192117	375	61	117	43.13	1729420	23432.2	793702	3773	032309_127_Sprenger_R2_02	Serum_MALIGNANT_6_rep2
8237	P05155	P05155	23 500 IC1 HUMAN RecName Full Plasma protease C1 inhibitor Short C1 Inh Short C1Inh AltName Full C	Regular	6410.72	0	53071.6	93	10	28	23.43	633929	384215	387504		032309_127_Sprenger_R2_02	Serum_MALIGNANT_6_rep2
9556	P06312	P06312	21 121 KV401 HUMAN RecName Full Ig kappa chain V IV region Flags Precursor Fragment	Regular	6175.98	0	11272.4	24	4	7	70.3	82565	0	40013	9558	032309_127_Sprenger_R2_02	Serum_MALIGNANT_6_rep2
3794	P02748	P02748	22 559 CO9 HUMAN RecName Full Complement component C9 Contains RecName Full Complement component C	Regular	5392.25	0	62347.4	107	14	41	44.42	237131	98046	133010		032309_127_Sprenger_R2_02	Serum_MALIGNANT_6_rep2
161	P04217	P04217	22 495 A1BG HUMAN RecName Full Alpha 1B glycoprotein AltName Full Alpha 1 B glycoprotein Flags Pr	Regular	5365.75	0	52511	107	14	28	57.17	386053	185672	320836		032309_127_Sprenger_R2_02	Serum_MALIGNANT_6_rep2
6403	P02765	P02765	19 367 FETUA HUMAN RecName Full Alpha 2 HS glycoprotein AltName Full Ba alpha 2 glycoprotein AltNa	Regular	4851.52	0	38011.5	111	12	18	50.43	510854	294463	363329		032309_127_Sprenger_R2_02	Serum_MALIGNANT_6_rep2
8368	P01877	P01877	IGHA2 HUMAN RecName Full Ig alpha 2 chain C region	Regular	4471.56	0	37324.7	91	13	22	54.41	794310	50924.8	369887	8367	032309_127_Sprenger_R2_02	Serum_MALIGNANT_6_rep2
8016	P04196	P04196	19 525 HRG HUMAN RecName Full Histidine rich glycoprotein AltName Full Histidine proline rich glyc	Regular	4138.27	0	58572.4	68	9	33	22.29	102996	49910	78696		032309_127_Sprenger_R2_02	Serum_MALIGNANT_6_rep2
13420	P02776	P02776	32 101 PLF4 HUMAN RecName Full Platelet factor 4 Short PF 4 AltName Full C X C motif chemokine 4 A	Regular	3645.33	0	7997.29	25	4	6	70	111408	60812	70852		032309_127_Sprenger_R2_02	Serum_MALIGNANT_6_rep2
2964	P00751	P00751	26 764 CFAB HUMAN RecName Full Complement factor B EC 3 4 21 47 AltName Full C3 C5 convertase AltN	Regular	3567.46	0	84312.5	120	15	63	25.17	441701	218695	372212		032309_127_Sprenger_R2_02	Serum_MALIGNANT_6_rep2
3568	P10909	P10909	23 449 CLUS HUMAN RecName Full Clusterin AltName Full Complement associated protein SP 40 40 AltNa	Regular	3511.34	0	50632.9	79	10	36	36.77	295132	195038	305995		032309_127_Sprenger_R2_02	Serum_MALIGNANT_6_rep2
4577	P02775	P02775	35 128 CXCL7 HUMAN RecName Full Platelet basic protein Short PBP AltName Full C X C motif chemokin	Regular	3510.08	0	10493.9	24	5	8	57.45	89699	85512	53608		032309_127_Sprenger_R2_02	Serum_MALIGNANT_6_rep2
782	P01019	P01019	34 485 ANGT HUMAN RecName Full Angiotensinogen AltName Full Serpin A8 Contains RecName Full Angio	Regular	3449.35	0	49989.3	65	9	23	29.42	127135	75986	51367		032309_127_Sprenger_R2_02	Serum_MALIGNANT_6_rep2
9517	P01598	P01598	KV106 HUMAN RecName Full Ig kappa chain V I region EU	Regular	3411.05	0	11902.3	28	4	5	38.89	157674	140564	95546	9529	032309_127_Sprenger_R2_02	Serum_MALIGNANT_6_rep2
8375	P01871	P01871	IGHM HUMAN RecName Full Ig mu chain C region	Regular	3339.24	0	49991	76	11	38	34.96	268544	134673	171983	11062	032309_127_Sprenger_R2_02	Serum_MALIGNANT_6_rep2
8114	P01763	P01763	HV302 HUMAN RecName Full Ig heavy chain V III region WEA	Regular	3169.1	0	12255.7	22	4	6	71.05	124206	0	69450	8115 8116 8117 8125 8128	032309_127_Sprenger_R2_02	Serum_MALIGNANT_6_rep2
966	P02749	P02749	20 345 APOH HUMAN RecName Full Beta 2 glycoprotein 1 AltName Full Beta 2 glycoprotein I Short Beta	Regular	3070.99	0	37509.2	74	11	20	49.39	361644	244400	205840		032309_127_Sprenger_R2_02	Serum_MALIGNANT_6_rep2
6484	P02751	P02751	32 2386 FINC HUMAN RecName Full Fibronectin Short FN AltName Full Cold insoluble globulin Short CI	Regular	3037.42	0	263081	262	42	143	32.19	823308	172787	634819		032309_127_Sprenger_R2_02	Serum_MALIGNANT_6_rep2
2966	P08603	P08603	19 1231 CFAH HUMAN RecName Full Complement factor H AltName Full H factor 1 Flags Precursor	Regular	2804.02	0	141615	264	46	96	52.18	784521	142311	628052		032309_127_Sprenger_R2_02	Serum_MALIGNANT_6_rep2
703	P02760	P02760	20 352 AMBP HUMAN RecName Full Protein AMBP Contains RecName Full Alpha 1 microglobulin Short Prot	Regular	2898.91	0	37970.6	53	10	26	32.73	174054	128939	150765		032309_127_Sprenger_R2_02	Serum_MALIGNANT_6_rep2
9344	P01042	P01042	19 644 KNG1 HUMAN RecName Full Kininogen 1 AltName Full High molecular weight kininogen Short HMWK	Regular	2815.8	0	70923.3	76	11	60	22.68	319567	188941	210785		032309_127_Sprenger_R2_02	Serum_MALIGNANT_6_rep2
958	P04114	P04114	28 4563 APOB HUMAN RecName Full Apolipoprotein B 100 Short Apo B 100 Contains RecName Full Apolipo	Regular	2639.93	0	514243	618	98	348	28.68	1564317	127474	1117311		032309_127_Sprenger_R2_02	Serum_MALIGNANT_6_rep2
8732	Q14624	Q14624	29 930 ITIH4 HUMAN RecName Full Inter alpha trypsin inhibitor heavy chain H4 Short Inter alpha inhi	Regular	2603.52	0	100472	149	26	61	46.12	516155	176879	365664		032309_127_Sprenger_R2_02	Serum_MALIGNANT_6_rep2
17362	P00734	P00734	25 622 THRB HUMAN RecName Full Prothrombin EC 3 4 21 5 AltName Full Coagulation factor II Contains	Regular	2542.31	0	68962.6	110	21	47	48.49	362731	145163	280040		032309_127_Sprenger_R2_02	Serum_MALIGNANT_6_rep2
15495	P02743	P02743	20 223 SAMP HUMAN RecName Full Serum amyloid P component Short SAP AltName Full 9 5S alpha 1 glyco	Regular	2410.02	0	23372.6	35	6	16	25.49	86519	65329	56190		032309_127_Sprenger_R2_02	Serum_MALIGNANT_6_rep2
955	P06727	P06727	21 396 APOA4 HUMAN RecName Full Apolipoprotein A IV Short Apo AIV Short ApoA IV Flags Precursor	Regular	2298.19	0	43402.6	53	10	41	34.31	158181	66825	99884		032309_127_Sprenger_R2_02	Serum_MALIGNANT_6_rep2
19568	P25311	P25311	18 295 ZA2G HUMAN RecName Full Zinc alpha 2 glycoprotein AltName Full Zn alpha 2 glycoprotein Shor	Regular	2189.33	0	32373.1	47	8	27	38.85	162196	89432	116957		032309_127_Sprenger_R2_02	Serum_MALIGNANT_6_rep2
170	P02750	P02750	36 347 A2GL HUMAN RecName Full Leucine rich alpha 2 glycoprotein Short LRG Flags Precursor	Regular	2027.74	0	34574.6	52	11	22	46.79	169096	89974	102607		032309_127_Sprenger_R2_02	Serum_MALIGNANT_6_rep2
1858	P04003	P04003	49 597 C4BPA HUMAN RecName Full C4b binding protein alpha chain Short C4bp AltName Full Proline ri	Regular	1867.43	0	63723.7	86	16	42	36.79	247897	119778	171182		032309_127_Sprenger_R2_02	Serum_MALIGNANT_6_rep2
11062	P04220	P04220	MUCB HUMAN RecName Full Ig mu heavy chain disease protein AltName Full BOT	Regular	1835.52	0	43570.6	39	8	35	19.69	164072	12164.6	71470	8375	032309_127_Sprenger_R2_02	Serum_MALIGNANT_6_rep2
9542	P06310	P06310	21 133 KV206 HUMAN RecName Full Ig kappa chain V II region RPMI 6410 Flags Precursor	Regular	1689.5	0	12699.1	15	2	7	32.74	56672	85008	40136		032309_127_Sprenger_R2_02	Serum_MALIGNANT_6_rep2
7814	P05546	P05546	20 499 HEP2 HUMAN RecName Full Heparin cofactor 2 AltName Full Heparin cofactor II Short HC II Alt	Regular	1425.91	0	55131.2	60	17	35	36.88	270819	61078	114236		032309_127_Sprenger_R2_02	Serum_MALIGNANT_6_rep2
866	P01008	P01008	33 464 ANT3 HUMAN RecName Full Antithrombin III Short ATIII Flags Precursor	Regular	1297.93	0	49381.4	51	12	34	28.24	122312	65886	74706		032309_127_Sprenger_R2_02	Serum_MALIGNANT_6_rep2
13431	P00747	P00747	20 810 PLMN HUMAN RecName Full Plasminogen EC 3 4 21 7 Contains RecName Full Plasmin heavy chain A	Regular	1260.52	0	91169.8	84	21	61	37.8	227299	98703	166807		032309_127_Sprenger_R2_02	Serum_MALIGNANT_6_rep2
1839	P09871	P09871	16 688 C1S HUMAN RecName Full Complement C1s subcomponent EC 3 4 21 42 AltName Full C1 esterase Co	Regular	1235.28	0	76370	66	14	40	34.77	68855	30685	64892		032309_127_Sprenger_R2_02	Serum_MALIGNANT_6_rep2
8730	P19823	P19823	19 946 ITIH2 HUMAN RecName Full Inter alpha trypsin inhibitor heavy chain H2 Short Inter alpha inhi	Regular	1092.33	0	104695	96	17	70	24.35	375222	177137	239714		032309_127_Sprenger_R2_02	Serum_MALIGNANT_6_rep2
6239	Q6P587	Q6P587	FAHD1 HUMAN RecName Full Fumarylacetoacetate hydrolase domain containing protein 1 EC 3 AltNa	Regular	984.176	0	25128.1	18	2	19	19.64	1627339	2441009	774853		032309_127_Sprenger_R2_02	Serum_MALIGNANT_6_rep2
531	P43652	P43652	22 599 AFAM HUMAN RecName Full Afamin AltName Full Alpha albumin Short Alpha Alb Flags Precursor	Regular	972.313	0	68516	62	16	60	26.64	251998	78104	153179		032309_127_Sprenger_R2_02	Serum_MALIGNANT_6_rep2
3783	P13671	P13671	22 934 CO6 HUMAN RecName Full Complement component C6 Flags Precursor	Regular	948.824	0	106062	52	11	64	16.1	212303	193207	81772		032309_127_Sprenger_R2_02	Serum_MALIGNANT_6_rep2
18856	P04004	P04004	20 478 VTNC HUMAN RecName Full Vitronectin AltName Full Serum spreading factor Short S protein Alt	Regular	923.739	0	53076.4	49	10	26	19.17	172277	92654	131335		032309_127_Sprenger_R2_02	Serum_MALIGNANT_6_rep2
8729	P19827	P19827	28 911 ITIH1 HUMAN RecName Full Inter alpha trypsin inhibitor heavy chain H1 Short Inter alpha inhi	Regular	902.79	0	98927.9	68	12	54	18.1	264745	120376	171405		032309_127_Sprenger_R2_02	Serum_MALIGNANT_6_rep2
13560	P27169	P27169	2 355 PON1 HUMAN RecName Full Serum paraoxonase arylesterase 1 Short PON 1 EC 3 1 1 2 EC 3 1 8 1 Al	Regular	874.025	0	39789.3	37	6	18	29.38	47571	33508	41456		032309_127_Sprenger_R2_02	Serum_MALIGNANT_6_rep2
10090	P51884	P51884	19 338 LUM HUMAN RecName Full Lumican AltName Full Keratan sulfate proteoglycan lumican Short KSPG	Regular	769.836	0	37003.1	24	4	19	18.75	41690	37929	23421		032309_127_Sprenger_R2_02	Serum_MALIGNANT_6_rep2
3777	P01031	P01031	19 1676 CO5 HUMAN RecName Full Complement C5 AltName Full C3 and PZP like alpha 2 macroglobulin do	Regular	588.214	0	187995	107	22	133	13.39	166822	59143	118532		032309_127_Sprenger_R2_02	Serum_MALIGNANT_6_rep2
6463	Q5TD97	Q5TD97	FHL5 HUMAN RecName Full Four and a half LIM domains protein 5 Short FHL 5 AltName Full Activator o	Regular	553.356	0	34829.7	16	8	40	23.24	31225	20915	18391		032309_127_Sprenger_R2_02	Serum_MALIGNANT_6_rep2
13156	Q96PD5	Q96PD5	22 576 PGRP2 HUMAN RecName Full N acetylmuramoyl L alanine amidase EC 3 5 1 28 AltName Full Peptid	Regular	538.987	0	60550.7	39	4	35	15.68	32038	29606	20237		032309_127_Sprenger_R2_02	Serum_MALIGNANT_6_rep2
14104	P20742	P20742	26 1482 PZP HUMAN RecName Full Pregnancy zone protein AltName Full C3 and PZP like alpha 2 macrogl	Regular	525.071	0	162451	66	17	87	8.1	402081	6703.42	137652	172	032309_127_Sprenger_R2_02	Serum_MALIGNANT_6_rep2
2257	P08185	P08185	23 405 CBG HUMAN RecName Full Corticosteroid binding globulin Short CBG AltName Full Transcortin A	Regular	513.484	0	42753	18	5	23	6.01	22443	28356	23733		032309_127_Sprenger_R2_02	Serum_MALIGNANT_6_rep2
37420	RANDOM17085	RANDOM17085	Random Sequence 17085	Random	513.068	1.03	47843.7	19	6	34	11.32	220272	181772	95771		032309_127_Sprenger_R2_02	Serum_MALIGNANT_6_rep2
37725	RANDOM17390	RANDOM17390	Random Sequence 17390	Random	457.714	2.04	124776	40	13	88	10.07	1951648	2871278	900695		032309_127_Sprenger_R2_02	Serum_MALIGNANT_6_rep2
2182	P07711	P07711	18 333 CATL1 HUMAN RecName Full Cathepsin L1 EC 3 4 22 15 AltName Full Major excreted protein Shor	Regular	442.71	2.02	36275.3	13	4	20	29.11	12471	13494	8301		032309_127_Sprenger_R2_02	Serum_MALIGNANT_6_rep2
11935	Q8WVJ2	Q8WVJ2	NUDC2 HUMAN RecName Full NudC domain containing protein 2	Regular	437.381	2	17847	5	2	14	28.03	39527	59290.5	14343		032309_127_Sprenger_R2_02	Serum_MALIGNANT_6_rep2
15061	Q9Y3B9	Q9Y3B9	RRP15 HUMAN RecName Full RRP15 like protein AltName Full Ribosomal RNA processing protein 15	Regular	422.454	1.98	31655.3	14	5	33	31.21	6247	3672	4634		032309_127_Sprenger_R2_02	Serum_MALIGNANT_6_rep2
8731	Q06033	Q06033	21 890 ITIH3 HUMAN RecName Full Inter alpha trypsin inhibitor heavy chain H3 Short Inter alpha inhi	Regular	408.726	1.96	97930.9	43	14	56	12.64	162469	35522	90532		032309_127_Sprenger_R2_02	Serum_MALIGNANT_6_rep2
34966	RANDOM14631	RANDOM14631	Random Sequence 14631	Random	389.875	2.91	53124.4	22	8	36	17.68	22165	11511	16474		032309_127_Sprenger_R2_02	Serum_MALIGNANT_6_rep2
19992	Q6P280	Q6P280	ZN529 HUMAN RecName Full Zinc finger protein 529	Regular	384.067	2.88	63903.4	15	5	43	1.89	116217	116943	54234		032309_127_Sprenger_R2_02	Serum_MALIGNANT_6_rep2
37569	RANDOM17234	RANDOM17234	Random Sequence 17234	Random	378.729	3.81	28341	11	4	14	15.87	3244	3051	4405		032309_127_Sprenger_R2_02	Serum_MALIGNANT_6_rep2
659	P02768	P02768	19 609 ALBU HUMAN RecName Full Serum albumin Flags Precursor	Regular	126092	0	69240.2	1174	60	54	85.45	43997130	7636034	41575460		032309_127_Sprenger_R2_03	Serum_MALIGNANT_6_rep3
8378	P01834	P01834	IGKC HUMAN RecName Full Ig kappa chain C region	Regular	109481	0	11779.9	152	5	7	80.19	3206321	2305345	2700783		032309_127_Sprenger_R2_03	Serum_MALIGNANT_6_rep3
9582	P01842	P01842	LAC HUMAN RecName Full Ig lambda chain C regions	Regular	67841.3	0	11407.6	96	7	7	85.71	1075032	861477	836060		032309_127_Sprenger_R2_03	Serum_MALIGNANT_6_rep3
953	P02647	P02647	19 267 APOA1 HUMAN RecName Full Apolipoprotein A I Short Apo AI Short ApoA I Contains RecName Full	Regular	58268.1	0	28961.6	273	19	31	67.87	4478060	1813251	3767579		032309_127_Sprenger_R2_03	Serum_MALIGNANT_6_rep3
954	P02652	P02652	19 100 APOA2 HUMAN RecName Full Apolipoprotein A II Short Apo AII Short ApoA II Contains RecName F	Regular	54029.4	0	9360.69	100	8	9	87.8	839765	696477	677904		032309_127_Sprenger_R2_03	Serum_MALIGNANT_6_rep3
8011	P00738	P00738	19 406 HPT HUMAN RecName Full Haptoglobin Contains RecName Full Haptoglobin alpha chain Contains R	Regular	51819.3	0	44033.4	382	26	27	64.95	8310859	2818699	6785443	8010	032309_127_Sprenger_R2_03	Serum_MALIGNANT_6_rep3
17952	P02787	P02787	20 698 TRFE HUMAN RecName Full Serotransferrin Short Transferrin AltName Full Siderophilin AltName	Regular	42677.8	0	77348.6	622	44	75	76.44	4466106	909435	3749146		032309_127_Sprenger_R2_03	Serum_MALIGNANT_6_rep3
160	P01009	P01009	25 418 A1AT HUMAN RecName Full Alpha 1 antitrypsin AltName Full Alpha 1 protease inhibitor AltName	Regular	37010.6	0	44381.6	357	27	33	67.51	6000510	2799410	4513552		032309_127_Sprenger_R2_03	Serum_MALIGNANT_6_rep3
157	P02763	P02763	19 201 A1AG1 HUMAN RecName Full Alpha 1 acid glycoprotein 1 Short AGP 1 AltName Full Orosomucoid 1	Regular	34076.8	0	21788.2	113	8	16	49.18	2349633	1585491	1782713	158	032309_127_Sprenger_R2_03	Serum_MALIGNANT_6_rep3
187	P01011	P01011	24 423 AACT HUMAN RecName Full Alpha 1 antichymotrypsin Short ACT AltName Full Cell growth inhibit	Regular	31165	0	45322.9	222	17	31	42.25	1396826	763037	1112329		032309_127_Sprenger_R2_03	Serum_MALIGNANT_6_rep3
9544	P01620	P01620	KV302 HUMAN RecName Full Ig kappa chain V III region SIE	Regular	26002.7	0	11889.1	65	5	6	51.38	226635	193630	213699	9545 9546 9547 9549 9551 9554 9555	032309_127_Sprenger_R2_03	Serum_MALIGNANT_6_rep3
7811	P02790	P02790	24 462 HEMO HUMAN RecName Full Hemopexin AltName Full Beta 1B glycoprotein Flags Precursor	Regular	24862.4	0	49979.8	176	16	34	43.05	1550798	822246	1158573		032309_127_Sprenger_R2_03	Serum_MALIGNANT_6_rep3
3765	P01024	P01024	23 1663 CO3 HUMAN RecName Full Complement C3 AltName Full C3 and PZP like alpha 2 macroglobulin do	Regular	24419.4	0	186491	1043	90	135	63.92	6099804	894383	4876340		032309_127_Sprenger_R2_03	Serum_MALIGNANT_6_rep3
8371	P01857	P01857	IGHG1 HUMAN RecName Full Ig gamma 1 chain C region	Regular	24417.4	0	36619.2	166	13	21	48.48	3469854	1932861	2555606	8372 8373 8374	032309_127_Sprenger_R2_03	Serum_MALIGNANT_6_rep3
158	P19652	P19652	19 201 A1AG2 HUMAN RecName Full Alpha 1 acid glycoprotein 2 Short AGP 2 AltName Full Orosomucoid 2	Regular	19217.6	0	21936.3	85	7	18	42.62	937155	269945	550663	157	032309_127_Sprenger_R2_03	Serum_MALIGNANT_6_rep3
9555	P18136	P18136	21 129 KV313 HUMAN RecName Full Ig kappa chain V III region HIC Flags Precursor	Regular	18473.7	0	11819.1	52	5	6	51.38	226635	0	119985	9544 9545 9546 9547 9549 9551 9554	032309_127_Sprenger_R2_03	Serum_MALIGNANT_6_rep3
9547	P01623	P01623	KV305 HUMAN RecName Full Ig kappa chain V III region WOL	Regular	18473.7	0	11860.2	52	5	7	51.38	226635	0	119985	9544 9545 9546 9549 9551 9554 9555	032309_127_Sprenger_R2_03	Serum_MALIGNANT_6_rep3
9554	P18135	P18135	21 129 KV312 HUMAN RecName Full Ig kappa chain V III region HAH Flags Precursor	Regular	18473.7	0	11932.2	52	5	7	51.38	226635	0	119985	9544 9545 9546 9547 9549 9551 9555	032309_127_Sprenger_R2_03	Serum_MALIGNANT_6_rep3
9546	P01622	P01622	KV304 HUMAN RecName Full Ig kappa chain V III region Ti	Regular	17901.4	0	11902.2	43	4	6	43.12	209676	0	102778	9544 9545 9547 9549 9551 9554 9555	032309_127_Sprenger_R2_03	Serum_MALIGNANT_6_rep3
9549	P04206	P04206	KV307 HUMAN RecName Full Ig kappa chain V III region GOL AltName Full Rheumatoid factor	Regular	17901.4	0	11944.4	43	4	8	43.12	209676	0	102778	9544 9545 9546 9547 9551 9554 9555	032309_127_Sprenger_R2_03	Serum_MALIGNANT_6_rep3
8010	P00739	P00739	20 348 HPTR HUMAN RecName Full Haptoglobin related protein Flags Precursor	Regular	17808.4	0	37448.3	138	16	23	40.73	4211472	204534	2160875	8011	032309_127_Sprenger_R2_03	Serum_MALIGNANT_6_rep3
960	P02655	P02655	23 101 APOC2 HUMAN RecName Full Apolipoprotein C II Short Apo CII Short ApoC II Flags Precursor	Regular	16834.6	0	8914.93	58	6	7	87.34	171469	110068	121963		032309_127_Sprenger_R2_03	Serum_MALIGNANT_6_rep3
8116	P01765	P01765	HV304 HUMAN RecName Full Ig heavy chain V III region TIL	Regular	15591.2	0	11726.2	49	6	6	51.3	251056	121292	123607	8114 8115 8117 8128	032309_127_Sprenger_R2_03	Serum_MALIGNANT_6_rep3
7734	P68871	P68871	2 147 HBB HUMAN RecName Full Hemoglobin subunit beta AltName Full Hemoglobin beta chain AltName F	Regular	15441.9	0	15981.3	96	12	12	94.52	499844	260292	290428	7735	032309_127_Sprenger_R2_03	Serum_MALIGNANT_6_rep3
9545	P01621	P01621	5 100 KV303 HUMAN RecName Full Ig kappa chain V III region NG9 Flags Precursor Fragment	Regular	14932.6	0	10502.6	35	4	6	41.67	159765	142592	97978	9544 9546 9547 9549 9551 9554 9555	032309_127_Sprenger_R2_03	Serum_MALIGNANT_6_rep3
8372	P01859	P01859	IGHG2 HUMAN RecName Full Ig gamma 2 chain C region	Regular	14505.2	0	36528	114	16	20	46.01	1427723	281393	814887	8371 8373 8374	032309_127_Sprenger_R2_03	Serum_MALIGNANT_6_rep3
8117	P01766	P01766	HV305 HUMAN RecName Full Ig heavy chain V III region BRO	Regular	14383.1	0	13340.8	36	3	6	29.17	227726	0	192844	8114 8115 8116 8128	032309_127_Sprenger_R2_03	Serum_MALIGNANT_6_rep3
8367	P01876	P01876	IGHA1 HUMAN RecName Full Ig alpha 1 chain C region	Regular	14375	0	38510.1	165	15	23	56.37	1310369	526746	1018243	8368	032309_127_Sprenger_R2_03	Serum_MALIGNANT_6_rep3
18850	P02774	P02774	17 474 VTDB HUMAN RecName Full Vitamin D binding protein Short DBP Short VDB AltName Full Group sp	Regular	14175.9	0	52840.3	256	24	44	64.63	987192	322241	888141		032309_127_Sprenger_R2_03	Serum_MALIGNANT_6_rep3
8128	P01777	P01777	HV316 HUMAN RecName Full Ig heavy chain V III region TEI	Regular	14156.5	0	12673.3	27	4	6	40.34	197343	142721	112397	8114 8115 8116 8117	032309_127_Sprenger_R2_03	Serum_MALIGNANT_6_rep3
3	P63284	P63284	0 10 CLPB_ECOLI Chaperone protein ClpB OS=Escherichia coli (strain K12) GN=clpB PE=1 SV=1	Regular	12530	0	95756.3	162	8	66	14.59	1806314	1033199	1663171		032309_127_Sprenger_R2_03	Serum_MALIGNANT_6_rep3
172	P01023	P01023	24 1474 A2MG HUMAN RecName Full Alpha 2 macroglobulin Short Alpha 2 M AltName Full C3 and PZP like	Regular	12034.8	0	162223	637	61	95	54.72	2823406	403698	2069360	14104	032309_127_Sprenger_R2_03	Serum_MALIGNANT_6_rep3
8374	P01861	P01861	IGHG4 HUMAN RecName Full Ig gamma 4 chain C region	Regular	11293.3	0	36453.8	74	12	20	41.28	1163784	4459.61	558656	8371 8372 8373	032309_127_Sprenger_R2_03	Serum_MALIGNANT_6_rep3
959	P02654	P02654	27 83 APOC1 HUMAN RecName Full Apolipoprotein C I Short Apo CI Short ApoC I Flags Precursor	Regular	10515.2	0	6630.58	25	4	7	52.63	129331	120092	77803		032309_127_Sprenger_R2_03	Serum_MALIGNANT_6_rep3
8115	P01764	P01764	20 117 HV303 HUMAN RecName Full Ig heavy chain V III region VH26 Flags Precursor	Regular	8703.5	0	10559.7	26	3	6	35.71	138693	0	68495	8114 8116 8117 8128	032309_127_Sprenger_R2_03	Serum_MALIGNANT_6_rep3
8373	P01860	P01860	IGHG3 HUMAN RecName Full Ig gamma 3 chain C region AltName Full Heavy chain disease protein AltNam	Regular	8664.99	0	42313.5	124	18	24	49.34	1742147	330090	917516	8371 8372 8374	032309_127_Sprenger_R2_03	Serum_MALIGNANT_6_rep3
6403	P02765	P02765	19 367 FETUA HUMAN RecName Full Alpha 2 HS glycoprotein AltName Full Ba alpha 2 glycoprotein AltNa	Regular	7926.22	0	38011.5	112	12	18	55.3	418397	223408	354535		032309_127_Sprenger_R2_03	Serum_MALIGNANT_6_rep3
2878	P00450	P00450	20 1065 CERU HUMAN RecName Full Ceruloplasmin EC 1 16 3 1 AltName Full Ferroxidase Flags Precurso	Regular	7849.15	0	120884	269	33	78	45.32	765588	221600	543668		032309_127_Sprenger_R2_03	Serum_MALIGNANT_6_rep3
3773	P0C0L5	P0C0L5	20 1744 CO4B HUMAN RecName Full Complement C4 B AltName Full Basic complement C4 AltName Full C3	Regular	7078.02	0	192082	452	51	117	44.52	1441981	261768	1073271	3772	032309_127_Sprenger_R2_03	Serum_MALIGNANT_6_rep3
7733	P69905	P69905	2 142 HBA HUMAN RecName Full Hemoglobin subunit alpha AltName Full Hemoglobin alpha chain AltName	Regular	6881.79	0	15183.4	61	5	8	53.9	189667	149589	122175		032309_127_Sprenger_R2_03	Serum_MALIGNANT_6_rep3
7735	P02042	P02042	2 147 HBD HUMAN RecName Full Hemoglobin subunit delta AltName Full Hemoglobin delta chain AltName	Regular	6719.79	0	16038.4	44	8	12	55.48	275060	20974	99369	7734	032309_127_Sprenger_R2_03	Serum_MALIGNANT_6_rep3
9557	P01625	P01625	KV402 HUMAN RecName Full Ig kappa chain V IV region Len	Regular	6409.8	0	12754.1	24	3	7	37.72	44606	63489	43014	9556 9558 9559	032309_127_Sprenger_R2_03	Serum_MALIGNANT_6_rep3
3772	P0C0L4	P0C0L4	20 1744 CO4A HUMAN RecName Full Complement C4 A AltName Full Acidic complement C4 AltName Full C3	Regular	5380.24	0	192117	329	53	117	42.96	1393149	8399.28	649371	3773	032309_127_Sprenger_R2_03	Serum_MALIGNANT_6_rep3
8237	P05155	P05155	23 500 IC1 HUMAN RecName Full Plasma protease C1 inhibitor Short C1 Inh Short C1Inh AltName Full C	Regular	5228.52	0	53071.6	88	9	28	25.52	518662	317284	351801		032309_127_Sprenger_R2_03	Serum_MALIGNANT_6_rep3
964	P02649	P02649	19 317 APOE HUMAN RecName Full Apolipoprotein E Short Apo E Flags Precursor	Regular	5197.05	0	34293.8	81	12	29	52.17	117822	49303	100290		032309_127_Sprenger_R2_03	Serum_MALIGNANT_6_rep3
9520	P01601	P01601	23 117 KV109 HUMAN RecName Full Ig kappa chain V I region HK101 Flags Precursor Fragment	Regular	5136.49	0	10497.6	18	4	4	77.89	98515	40668.2	38947	9512 9528 9529 9534	032309_127_Sprenger_R2_03	Serum_MALIGNANT_6_rep3
9512	P01593	P01593	KV101 HUMAN RecName Full Ig kappa chain V I region AG	Regular	4965.98	0	12106.4	27	3	6	53.7	87159	70038.1	71459	9520 9528 9529 9534	032309_127_Sprenger_R2_03	Serum_MALIGNANT_6_rep3
9559	P06314	P06314	21 134 KV404 HUMAN RecName Full Ig kappa chain V IV region B17 Flags Precursor	Regular	4946.55	0	12858.3	18	2	7	21.93	43938	0	22972	9556 9557 9558	032309_127_Sprenger_R2_03	Serum_MALIGNANT_6_rep3
9558	P06313	P06313	21 133 KV403 HUMAN RecName Full Ig kappa chain V IV region JI Flags Precursor	Regular	4946.55	0	12524.9	18	2	7	22.12	43938	0	22972	9556 9557 9559	032309_127_Sprenger_R2_03	Serum_MALIGNANT_6_rep3
9556	P06312	P06312	21 121 KV401 HUMAN RecName Full Ig kappa chain V IV region Flags Precursor Fragment	Regular	4946.55	0	11272.4	18	2	7	24.75	43938	0	22972	9557 9558 9559	032309_127_Sprenger_R2_03	Serum_MALIGNANT_6_rep3
9529	P01610	P01610	KV118 HUMAN RecName Full Ig kappa chain V I region WEA	Regular	4777.62	0	11954.3	15	3	5	61.11	90330	0	35228	9512 9520 9528 9534	032309_127_Sprenger_R2_03	Serum_MALIGNANT_6_rep3
9534	P04431	P04431	23 129 KV123 HUMAN RecName Full Ig kappa chain V I region Walker Flags Precursor	Regular	4709.12	0	11674.9	13	2	4	22.43	89063	0	34459	9512 9520 9528 9529	032309_127_Sprenger_R2_03	Serum_MALIGNANT_6_rep3
161	P04217	P04217	22 495 A1BG HUMAN RecName Full Alpha 1B glycoprotein AltName Full Alpha 1 B glycoprotein Flags Pr	Regular	4612.5	0	52511	88	13	28	41.77	351484	231724	262005		032309_127_Sprenger_R2_03	Serum_MALIGNANT_6_rep3
8368	P01877	P01877	IGHA2 HUMAN RecName Full Ig alpha 2 chain C region	Regular	4506.62	0	37324.7	80	14	22	52.94	642620	35381.6	305747	8367	032309_127_Sprenger_R2_03	Serum_MALIGNANT_6_rep3
966	P02749	P02749	20 345 APOH HUMAN RecName Full Beta 2 glycoprotein 1 AltName Full Beta 2 glycoprotein I Short Beta	Regular	4327.36	0	37509.2	76	11	20	44.17	264507	194391	145657		032309_127_Sprenger_R2_03	Serum_MALIGNANT_6_rep3
9551	P04433	P04433	21 115 KV309 HUMAN RecName Full Ig kappa chain V III region VG Flags Precursor Fragment	Regular	4151.14	0	10464.6	25	3	5	34.74	102920	96373.7	86300	9544 9545 9546 9547 9549 9554 9555	032309_127_Sprenger_R2_03	Serum_MALIGNANT_6_rep3
9528	P01609	P01609	KV117 HUMAN RecName Full Ig kappa chain V I region Scw	Regular	4075.58	0	11878.1	13	2	6	27.78	62091	10004.6	18907	9512 9520 9529 9534	032309_127_Sprenger_R2_03	Serum_MALIGNANT_6_rep3
13420	P02776	P02776	32 101 PLF4 HUMAN RecName Full Platelet factor 4 Short PF 4 AltName Full C X C motif chemokine 4 A	Regular	3980.94	0	7997.29	20	3	6	57.14	54362	48963	23003		032309_127_Sprenger_R2_03	Serum_MALIGNANT_6_rep3
3568	P10909	P10909	23 449 CLUS HUMAN RecName Full Clusterin AltName Full Complement associated protein SP 40 40 AltNa	Regular	3810.06	0	50632.9	73	8	36	24.82	238018	154217	214452		032309_127_Sprenger_R2_03	Serum_MALIGNANT_6_rep3
703	P02760	P02760	20 352 AMBP HUMAN RecName Full Protein AMBP Contains RecName Full Alpha 1 microglobulin Short Prot	Regular	3405.82	0	37970.6	45	9	26	35.44	154438	105155	82187		032309_127_Sprenger_R2_03	Serum_MALIGNANT_6_rep3
8375	P01871	P01871	IGHM HUMAN RecName Full Ig mu chain C region	Regular	3307.08	0	49991	98	18	38	52.65	282092	127258	164131	11062	032309_127_Sprenger_R2_03	Serum_MALIGNANT_6_rep3
2964	P00751	P00751	26 764 CFAB HUMAN RecName Full Complement factor B EC 3 4 21 47 AltName Full C3 C5 convertase AltN	Regular	3254.25	0	84312.5	122	21	63	38.97	445995	176062	297377		032309_127_Sprenger_R2_03	Serum_MALIGNANT_6_rep3
19568	P25311	P25311	18 295 ZA2G HUMAN RecName Full Zinc alpha 2 glycoprotein AltName Full Zn alpha 2 glycoprotein Shor	Regular	3109.64	0	32373.1	33	5	27	34.17	63057	53355	54262		032309_127_Sprenger_R2_03	Serum_MALIGNANT_6_rep3
8016	P04196	P04196	19 525 HRG HUMAN RecName Full Histidine rich glycoprotein AltName Full Histidine proline rich glyc	Regular	3072.18	0	58572.4	78	8	33	19.72	79277	48901	78882		032309_127_Sprenger_R2_03	Serum_MALIGNANT_6_rep3
8114	P01763	P01763	HV302 HUMAN RecName Full Ig heavy chain V III region WEA	Regular	3068.72	0	12255.7	19	4	6	30.7	107751	48155.8	55291	8115 8116 8117 8128	032309_127_Sprenger_R2_03	Serum_MALIGNANT_6_rep3
3794	P02748	P02748	22 559 CO9 HUMAN RecName Full Complement component C9 Contains RecName Full Complement component C	Regular	3052.53	0	62347.4	87	13	41	35.87	193198	74964	90675		032309_127_Sprenger_R2_03	Serum_MALIGNANT_6_rep3
782	P01019	P01019	34 485 ANGT HUMAN RecName Full Angiotensinogen AltName Full Serpin A8 Contains RecName Full Angio	Regular	3033.6	0	49989.3	68	9	23	30.97	93390	61319	44962		032309_127_Sprenger_R2_03	Serum_MALIGNANT_6_rep3
2966	P08603	P08603	19 1231 CFAH HUMAN RecName Full Complement factor H AltName Full H factor 1 Flags Precursor	Regular	2730.73	0	141615	215	34	96	37.84	598929	129820	471010		032309_127_Sprenger_R2_03	Serum_MALIGNANT_6_rep3
4577	P02775	P02775	35 128 CXCL7 HUMAN RecName Full Platelet basic protein Short PBP AltName Full C X C motif chemokin	Regular	2875.35	0	10493.9	18	4	8	51.06	84140	66189	44163		032309_127_Sprenger_R2_03	Serum_MALIGNANT_6_rep3
9344	P01042	P01042	19 644 KNG1 HUMAN RecName Full Kininogen 1 AltName Full High molecular weight kininogen Short HMWK	Regular	2754.12	0	70923.3	81	16	60	36.42	309918	155329	203580		032309_127_Sprenger_R2_03	Serum_MALIGNANT_6_rep3
9540	P01617	P01617	KV204 HUMAN RecName Full Ig kappa chain V II region TEW	Regular	2554.27	0	12172.7	14	3	5	32.74	56279	16042.5	27591	9541 9542	032309_127_Sprenger_R2_03	Serum_MALIGNANT_6_rep3
170	P02750	P02750	36 347 A2GL HUMAN RecName Full Leucine rich alpha 2 glycoprotein Short LRG Flags Precursor	Regular	2553	0	34574.6	49	8	22	27.24	100850	66589	67341		032309_127_Sprenger_R2_03	Serum_MALIGNANT_6_rep3
1858	P04003	P04003	49 597 C4BPA HUMAN RecName Full C4b binding protein alpha chain Short C4bp AltName Full Proline ri	Regular	2357.34	0	63723.7	96	20	42	53.55	270356	92572	189741		032309_127_Sprenger_R2_03	Serum_MALIGNANT_6_rep3
6484	P02751	P02751	32 2386 FINC HUMAN RecName Full Fibronectin Short FN AltName Full Cold insoluble globulin Short CI	Regular	2202.15	0	263081	287	47	143	31.97	677212	118164	485876		032309_127_Sprenger_R2_03	Serum_MALIGNANT_6_rep3
866	P01008	P01008	33 464 ANT3 HUMAN RecName Full Antithrombin III Short ATIII Flags Precursor	Regular	2191.78	0	49381.4	63	12	34	28.94	108778	55523	69111		032309_127_Sprenger_R2_03	Serum_MALIGNANT_6_rep3
8732	Q14624	Q14624	29 930 ITIH4 HUMAN RecName Full Inter alpha trypsin inhibitor heavy chain H4 Short Inter alpha inhi	Regular	2173.55	0	100472	161	25	61	39.91	482771	151040	458841		032309_127_Sprenger_R2_03	Serum_MALIGNANT_6_rep3
17362	P00734	P00734	25 622 THRB HUMAN RecName Full Prothrombin EC 3 4 21 5 AltName Full Coagulation factor II Contains	Regular	2148.91	0	68962.6	124	24	47	49.67	424137	127524	318029		032309_127_Sprenger_R2_03	Serum_MALIGNANT_6_rep3
9541	P06309	P06309	5 117 KV205 HUMAN RecName Full Ig kappa chain V II region GM607 Flags Precursor Fragment	Regular	2137.49	0	12490	17	3	5	32.74	56279	0	49425	9540 9542	032309_127_Sprenger_R2_03	Serum_MALIGNANT_6_rep3
958	P04114	P04114	28 4563 APOB HUMAN RecName Full Apolipoprotein B 100 Short Apo B 100 Contains RecName Full Apolipo	Regular	2106.32	0	514243	576	100	348	29.81	1472875	215065	998375		032309_127_Sprenger_R2_03	Serum_MALIGNANT_6_rep3
9542	P06310	P06310	21 133 KV206 HUMAN RecName Full Ig kappa chain V II region RPMI 6410 Flags Precursor	Regular	2101.04	0	12699.1	17	3	7	55.75	48512	47915	28813	9540 9541	032309_127_Sprenger_R2_03	Serum_MALIGNANT_6_rep3
10119	P80748	P80748	LV302 HUMAN RecName Full Ig lambda chain V III region LOI	Regular	2074.83	0	12049.2	15	2	7	21.62	51606	74331	12804		032309_127_Sprenger_R2_03	Serum_MALIGNANT_6_rep3
15454	P35542	P35542	19 130 SAA4 HUMAN RecName Full Serum amyloid A 4 protein AltName Full Constitutively expressed ser	Regular	1930.91	0	12863.3	21	5	9	50.89	25870	33247.5	13796		032309_127_Sprenger_R2_03	Serum_MALIGNANT_6_rep3
7814	P05546	P05546	20 499 HEP2 HUMAN RecName Full Heparin cofactor 2 AltName Full Heparin cofactor II Short HC II Alt	Regular	1790.67	0	55131.2	75	17	35	46.25	149898	48485	94644		032309_127_Sprenger_R2_03	Serum_MALIGNANT_6_rep3
15495	P02743	P02743	20 223 SAMP HUMAN RecName Full Serum amyloid P component Short SAP AltName Full 9 5S alpha 1 glyco	Regular	1770.2	0	23372.6	36	5	16	25.98	53574	48409	42624		032309_127_Sprenger_R2_03	Serum_MALIGNANT_6_rep3
18856	P04004	P04004	20 478 VTNC HUMAN RecName Full Vitronectin AltName Full Serum spreading factor Short S protein Alt	Regular	1527.34	0	53076.4	64	13	26	29.41	141541	88249	120561		032309_127_Sprenger_R2_03	Serum_MALIGNANT_6_rep3
11062	P04220	P04220	MUCB HUMAN RecName Full Ig mu heavy chain disease protein AltName Full BOT	Regular	1455.1	0	43570.6	42	10	35	25.58	170099	0	65593	8375	032309_127_Sprenger_R2_03	Serum_MALIGNANT_6_rep3
13431	P00747	P00747	20 810 PLMN HUMAN RecName Full Plasminogen EC 3 4 21 7 Contains RecName Full Plasmin heavy chain A	Regular	1331.76	0	91169.8	76	19	61	34.51	214773	59725	111907	13422	032309_127_Sprenger_R2_03	Serum_MALIGNANT_6_rep3
13156	Q96PD5	Q96PD5	22 576 PGRP2 HUMAN RecName Full N acetylmuramoyl L alanine amidase EC 3 5 1 28 AltName Full Peptid	Regular	1268.01	0	60550.7	44	9	35	21.98	49311	26790	36067		032309_127_Sprenger_R2_03	Serum_MALIGNANT_6_rep3
13560	P27169	P27169	2 355 PON1 HUMAN RecName Full Serum paraoxonase arylesterase 1 Short PON 1 EC 3 1 1 2 EC 3 1 8 1 Al	Regular	1238.2	0	39789.3	26	6	18	25.42	25707	21760	19957		032309_127_Sprenger_R2_03	Serum_MALIGNANT_6_rep3
3777	P01031	P01031	19 1676 CO5 HUMAN RecName Full Complement C5 AltName Full C3 and PZP like alpha 2 macroglobulin do	Regular	1176.4	0	187995	105	22	133	19.42	144015	38312	94981		032309_127_Sprenger_R2_03	Serum_MALIGNANT_6_rep3
8729	P19827	P19827	28 911 ITIH1 HUMAN RecName Full Inter alpha trypsin inhibitor heavy chain H1 Short Inter alpha inhi	Regular	1121.55	0	98927.9	70	10	54	14.59	198036	101567	146422		032309_127_Sprenger_R2_03	Serum_MALIGNANT_6_rep3
8730	P19823	P19823	19 946 ITIH2 HUMAN RecName Full Inter alpha trypsin inhibitor heavy chain H2 Short Inter alpha inhi	Regular	1104.41	0	104695	78	14	70	21.66	275494	124345	188294		032309_127_Sprenger_R2_03	Serum_MALIGNANT_6_rep3
955	P06727	P06727	21 396 APOA4 HUMAN RecName Full Apolipoprotein A IV Short Apo AIV Short ApoA IV Flags Precursor	Regular	1088.76	0	43402.6	42	8	41	29.26	78624	45552	62501		032309_127_Sprenger_R2_03	Serum_MALIGNANT_6_rep3
1822	P02747	P02747	29 245 C1QC HUMAN RecName Full Complement C1q subcomponent subunit C Flags Precursor	Regular	1068.83	0	23041.1	18	2	13	13.82	22398	32478	29779		032309_127_Sprenger_R2_03	Serum_MALIGNANT_6_rep3
531	P43652	P43652	22 599 AFAM HUMAN RecName Full Afamin AltName Full Alpha albumin Short Alpha Alb Flags Precursor	Regular	902.274	0	68516	41	9	60	12.11	89204	72419	58714		032309_127_Sprenger_R2_03	Serum_MALIGNANT_6_rep3
1839	P09871	P09871	16 688 C1S HUMAN RecName Full Complement C1s subcomponent EC 3 4 21 42 AltName Full C1 esterase Co	Regular	700.263	0	76370	46	10	40	17.09	48999	24849	32491		032309_127_Sprenger_R2_03	Serum_MALIGNANT_6_rep3
14104	P20742	P20742	26 1482 PZP HUMAN RecName Full Pregnancy zone protein AltName Full C3 and PZP like alpha 2 macrogl	Regular	690.076	0	162451	76	17	87	11.26	285294	56179.7	117395	172	032309_127_Sprenger_R2_03	Serum_MALIGNANT_6_rep3
9648	P18428	P18428	26 481 LBP HUMAN RecName Full Lipopolysaccharide binding protein Short LBP Flags Precursor	Regular	673.105	0	51079.8	17	2	23	6.58	10582	15873	5048		032309_127_Sprenger_R2_03	Serum_MALIGNANT_6_rep3
38030	RANDOM17695	RANDOM17695	Random Sequence 17695	Random	665.464	1.01	31328.3	12	3	25	11.27	7495	8034	4441		032309_127_Sprenger_R2_03	Serum_MALIGNANT_6_rep3
3783	P13671	P13671	22 934 CO6 HUMAN RecName Full Complement component C6 Flags Precursor	Regular	615.576	1	106062	37	11	64	11.5	28671	17973	23701		032309_127_Sprenger_R2_03	Serum_MALIGNANT_6_rep3
15118	P63162	P63162	RSMN HUMAN RecName Full Small nuclear ribonucleoprotein associated protein N Short snRNP N Short Sm	Regular	597.569	0.99	24785.2	15	2	17	6.25	66502	99753	34881		032309_127_Sprenger_R2_03	Serum_MALIGNANT_6_rep3
34594	RANDOM14259	RANDOM14259	Random Sequence 14259	Random	539.974	1.96	22402.5	4	2	17	17.91	2157	3235.5	2021		032309_127_Sprenger_R2_03	Serum_MALIGNANT_6_rep3
1821	P02746	P02746	26 251 C1QB HUMAN RecName Full Complement C1q subcomponent subunit B Flags Precursor	Regular	524.455	1.94	23970.1	17	3	14	15.93	18702	17703	23992		032309_127_Sprenger_R2_03	Serum_MALIGNANT_6_rep3
8687	B1AKI9	B1AKI9	30 464 ISM1 HUMAN RecName Full Isthmin 1 Flags Precursor	Regular	466.952	1.92	49909.4	20	6	32	14.02	76260	95266.5	19300		032309_127_Sprenger_R2_03	Serum_MALIGNANT_6_rep3
10090	P51884	P51884	19 338 LUM HUMAN RecName Full Lumican AltName Full Keratan sulfate proteoglycan lumican Short KSPG	Regular	389.231	1.9	37003.1	20	4	19	20.31	25161	19593	29943		032309_127_Sprenger_R2_03	Serum_MALIGNANT_6_rep3
14222	Q9NS91	Q9NS91	RAD18 HUMAN RecName Full E3 ubiquitin protein ligase RAD18 EC 6 3 2 AltName Full Postreplication	Regular	385.686	1.89	57050.1	10	5	49	12.73	39024	11499	15204		032309_127_Sprenger_R2_03	Serum_MALIGNANT_6_rep3
9156	Q7L273	Q7L273	KCTD9 HUMAN RecName Full BTB POZ domain containing protein KCTD9	Regular	385.052	1.87	43194	10	3	26	7.46	156590	221366	60006		032309_127_Sprenger_R2_03	Serum_MALIGNANT_6_rep3
13422	Q02325	Q02325	20 96 PLGB HUMAN RecName Full Plasminogen related protein B Flags Precursor	Regular	380.234	1.85	9062.14	6	3	11	14.29	17259	0	12484	13431	032309_127_Sprenger_R2_03	Serum_MALIGNANT_6_rep3
13055	P36955	P36955	20 418 PEDF HUMAN RecName Full Pigment epithelium derived factor Short PEDF AltName Full Serpin F1	Regular	376.479	1.83	44475	16	5	27	13.03	26744	22186	12794		032309_127_Sprenger_R2_03	Serum_MALIGNANT_6_rep3
28951	RANDOM8616	RANDOM8616	Random Sequence 8616	Random	371.272	2.73	33526.4	9	5	29	19.51	11922	1877	9665		032309_127_Sprenger_R2_03	Serum_MALIGNANT_6_rep3
25859	RANDOM5524	RANDOM5524	Random Sequence 5524	Random	364.648	3.6	37388.7	12	6	31	19.02	17942	10527	12664		032309_127_Sprenger_R2_03	Serum_MALIGNANT_6_rep3
9695	Q86U70	Q86U70	LDB1 HUMAN RecName Full LIM domain binding protein 1 AltName Full Nuclear LIM interactor AltName	Regular	358.383	3.57	47160	26	9	28	24.57	64756	7486	22253		032309_127_Sprenger_R2_03	Serum_MALIGNANT_6_rep3
9254	Q9NSK0	Q9NSK0	KLC4 HUMAN RecName Full Kinesin light chain 4 Short KLC 4 AltName Full Kinesin like protein 8	Regular	352.611	3.54	69095.8	23	8	58	13.41	110348	100579	21242		032309_127_Sprenger_R2_03	Serum_MALIGNANT_6_rep3
8378	P01834	P01834	IGKC HUMAN RecName Full Ig kappa chain C region	Regular	118890	0	11779.9	155	5	7	80.19	5928932	4366651	4820944		032409_127_Sprenger_Q3_01	Serum_BENIGN_3_rep1
659	P02768	P02768	19 609 ALBU HUMAN RecName Full Serum albumin Flags Precursor	Regular	110761	0	69240.2	1123	61	54	80.88	50486800	7741636	47401300		032409_127_Sprenger_Q3_01	Serum_BENIGN_3_rep1
9582	P01842	P01842	LAC HUMAN RecName Full Ig lambda chain C regions	Regular	100240	0	11407.6	121	6	7	82.86	2493069	2053513	2049918		032409_127_Sprenger_Q3_01	Serum_BENIGN_3_rep1
953	P02647	P02647	19 267 APOA1 HUMAN RecName Full Apolipoprotein A I Short Apo AI Short ApoA I Contains RecName Full	Regular	72322	0	28961.6	326	25	31	80.72	7893704	3175418	7061291		032409_127_Sprenger_Q3_01	Serum_BENIGN_3_rep1
17952	P02787	P02787	20 698 TRFE HUMAN RecName Full Serotransferrin Short Transferrin AltName Full Siderophilin AltName	Regular	48191	0	77348.6	640	51	75	79.97	5282745	1083711	4294575		032409_127_Sprenger_Q3_01	Serum_BENIGN_3_rep1
954	P02652	P02652	19 100 APOA2 HUMAN RecName Full Apolipoprotein A II Short Apo AII Short ApoA II Contains RecName F	Regular	48003.2	0	9360.69	91	6	9	80.49	902626	763713	752634		032409_127_Sprenger_Q3_01	Serum_BENIGN_3_rep1
8371	P01857	P01857	IGHG1 HUMAN RecName Full Ig gamma 1 chain C region	Regular	44458.4	0	36619.2	216	15	21	69.09	7494615	4095140	5979294	8372 8373 8374	032409_127_Sprenger_Q3_01	Serum_BENIGN_3_rep1
9544	P01620	P01620	KV302 HUMAN RecName Full Ig kappa chain V III region SIE	Regular	40182.7	0	11889.1	73	7	6	45.87	396066	143405	364397	9545 9546 9547 9549 9554 9555	032409_127_Sprenger_Q3_01	Serum_BENIGN_3_rep1
8011	P00738	P00738	19 406 HPT HUMAN RecName Full Haptoglobin Contains RecName Full Haptoglobin alpha chain Contains R	Regular	33904.5	0	44033.4	325	25	27	70.36	4277913	1281856	3283120	8010	032409_127_Sprenger_Q3_01	Serum_BENIGN_3_rep1
9555	P18136	P18136	21 129 KV313 HUMAN RecName Full Ig kappa chain V III region HIC Flags Precursor	Regular	30309.9	0	11819.1	56	6	6	45.87	382917	0	177670	9544 9545 9546 9547 9549 9554	032409_127_Sprenger_Q3_01	Serum_BENIGN_3_rep1
9546	P01622	P01622	KV304 HUMAN RecName Full Ig kappa chain V III region Ti	Regular	30168.7	0	11902.2	53	6	6	37.61	371642	0	165371	9544 9545 9547 9549 9554 9555	032409_127_Sprenger_Q3_01	Serum_BENIGN_3_rep1
9549	P04206	P04206	KV307 HUMAN RecName Full Ig kappa chain V III region GOL AltName Full Rheumatoid factor	Regular	30168.7	0	11944.4	53	6	8	37.61	371642	0	165371	9544 9545 9546 9547 9554 9555	032409_127_Sprenger_Q3_01	Serum_BENIGN_3_rep1
9547	P01623	P01623	KV305 HUMAN RecName Full Ig kappa chain V III region WOL	Regular	29632.5	0	11860.2	59	7	7	66.06	376748	156465	175041	9544 9545 9546 9549 9554 9555	032409_127_Sprenger_Q3_01	Serum_BENIGN_3_rep1
9554	P18135	P18135	21 129 KV312 HUMAN RecName Full Ig kappa chain V III region HAH Flags Precursor	Regular	28664.7	0	11932.2	49	4	7	45.87	365753	0	168008	9544 9545 9546 9547 9549 9555	032409_127_Sprenger_Q3_01	Serum_BENIGN_3_rep1
7811	P02790	P02790	24 462 HEMO HUMAN RecName Full Hemopexin AltName Full Beta 1B glycoprotein Flags Precursor	Regular	26868	0	49979.8	171	15	34	50.34	1483784	847115	1193164		032409_127_Sprenger_Q3_01	Serum_BENIGN_3_rep1
9545	P01621	P01621	5 100 KV303 HUMAN RecName Full Ig kappa chain V III region NG9 Flags Precursor Fragment	Regular	23504.3	0	10502.6	45	7	6	52.08	284839	222596	146866	9544 9546 9547 9549 9554 9555	032409_127_Sprenger_Q3_01	Serum_BENIGN_3_rep1
8117	P01766	P01766	HV305 HUMAN RecName Full Ig heavy chain V III region BRO	Regular	21164.1	0	13340.8	38	3	6	40.83	255823	48834.9	245810	8114 8128	032409_127_Sprenger_Q3_01	Serum_BENIGN_3_rep1
157	P02763	P02763	19 201 A1AG1 HUMAN RecName Full Alpha 1 acid glycoprotein 1 Short AGP 1 AltName Full Orosomucoid 1	Regular	20820.5	0	21788.2	85	7	16	44.81	788493	543210	591184	158	032409_127_Sprenger_Q3_01	Serum_BENIGN_3_rep1
961	P02656	P02656	21 99 APOC3 HUMAN RecName Full Apolipoprotein C III Short Apo CIII Short ApoC III Flags Precursor	Regular	19781.1	0	8764.68	29	3	9	60.76	93650	133818	84455		032409_127_Sprenger_Q3_01	Serum_BENIGN_3_rep1
8372	P01859	P01859	IGHG2 HUMAN RecName Full Ig gamma 2 chain C region	Regular	19486.3	0	36528	131	13	20	47.55	2997473	203176	1779811	8371 8373 8374	032409_127_Sprenger_Q3_01	Serum_BENIGN_3_rep1
8374	P01861	P01861	IGHG4 HUMAN RecName Full Ig gamma 4 chain C region	Regular	18085.6	0	36453.8	111	13	20	61.77	2759546	566992	1541958	8371 8372 8373	032409_127_Sprenger_Q3_01	Serum_BENIGN_3_rep1
3765	P01024	P01024	23 1663 CO3 HUMAN RecName Full Complement C3 AltName Full C3 and PZP like alpha 2 macroglobulin do	Regular	17272.6	0	186491	852	84	135	62.83	4436491	683394	3603751		032409_127_Sprenger_Q3_01	Serum_BENIGN_3_rep1
8128	P01777	P01777	HV316 HUMAN RecName Full Ig heavy chain V III region TEI	Regular	16573.9	0	12673.3	33	2	6	15.97	230896	295753	152982	8114 8117	032409_127_Sprenger_Q3_01	Serum_BENIGN_3_rep1
8116	P01765	P01765	HV304 HUMAN RecName Full Ig heavy chain V III region TIL	Regular	14524.5	0	11726.2	46	4	6	46.96	127651	122772	105448	8115	032409_127_Sprenger_Q3_01	Serum_BENIGN_3_rep1
8367	P01876	P01876	IGHA1 HUMAN RecName Full Ig alpha 1 chain C region	Regular	13916.5	0	38510.1	159	14	23	56.37	1195634	504551	964125	8368	032409_127_Sprenger_Q3_01	Serum_BENIGN_3_rep1
160	P01009	P01009	25 418 A1AT HUMAN RecName Full Alpha 1 antitrypsin AltName Full Alpha 1 protease inhibitor AltName	Regular	13475.4	0	44381.6	252	22	33	56.35	2223795	973755	1639816	159	032409_127_Sprenger_Q3_01	Serum_BENIGN_3_rep1
8373	P01860	P01860	IGHG3 HUMAN RecName Full Ig gamma 3 chain C region AltName Full Heavy chain disease protein AltNam	Regular	13286.2	0	42313.5	125	14	24	35.54	3084476	273460	1693069	8371 8372 8374	032409_127_Sprenger_Q3_01	Serum_BENIGN_3_rep1
187	P01011	P01011	24 423 AACT HUMAN RecName Full Alpha 1 antichymotrypsin Short ACT AltName Full Cell growth inhibit	Regular	12831.9	0	45322.9	122	12	31	35.5	519986	285714	411602		032409_127_Sprenger_Q3_01	Serum_BENIGN_3_rep1
18850	P02774	P02774	17 474 VTDB HUMAN RecName Full Vitamin D binding protein Short DBP Short VDB AltName Full Group sp	Regular	12583.6	0	52840.3	222	24	44	62.45	785530	224499	689220		032409_127_Sprenger_Q3_01	Serum_BENIGN_3_rep1
8010	P00739	P00739	20 348 HPTR HUMAN RecName Full Haptoglobin related protein Flags Precursor	Regular	12193.9	0	37448.3	119	16	23	35.26	2160926	28104.6	1027381	8011	032409_127_Sprenger_Q3_01	Serum_BENIGN_3_rep1
8375	P01871	P01871	IGHM HUMAN RecName Full Ig mu chain C region	Regular	11961.1	0	49991	153	16	38	46.24	819627	294281	514613	11062	032409_127_Sprenger_Q3_01	Serum_BENIGN_3_rep1
158	P19652	P19652	19 201 A1AG2 HUMAN RecName Full Alpha 1 acid glycoprotein 2 Short AGP 2 AltName Full Orosomucoid 2	Regular	11337.4	0	21936.3	57	7	18	46.45	369095	144731	217447	157	032409_127_Sprenger_Q3_01	Serum_BENIGN_3_rep1
9512	P01593	P01593	KV101 HUMAN RecName Full Ig kappa chain V I region AG	Regular	10141.6	0	12106.4	37	5	6	60.19	109782	87405.2	89014	9534	032409_127_Sprenger_Q3_01	Serum_BENIGN_3_rep1
3	P63284	P63284	0 10 CLPB_ECOLI Chaperone protein ClpB OS=Escherichia coli (strain K12) GN=clpB PE=1 SV=1	Regular	9709.15	0	95756.3	160	10	66	17.85	1944694	1102780	1903439		032409_127_Sprenger_Q3_01	Serum_BENIGN_3_rep1
8115	P01764	P01764	20 117 HV303 HUMAN RecName Full Ig heavy chain V III region VH26 Flags Precursor	Regular	9634.14	0	10559.7	24	2	6	30.61	117739	0	60318	8116	032409_127_Sprenger_Q3_01	Serum_BENIGN_3_rep1
10118	P01714	P01714	LV301 HUMAN RecName Full Ig lambda chain V III region SH	Regular	9406.14	0	11506.6	26	3	7	52.78	71816	70211	85468		032409_127_Sprenger_Q3_01	Serum_BENIGN_3_rep1
172	P01023	P01023	24 1474 A2MG HUMAN RecName Full Alpha 2 macroglobulin Short Alpha 2 M AltName Full C3 and PZP like	Regular	9033.23	0	162223	551	61	95	56.58	2091415	319049	1512010	14104	032409_127_Sprenger_Q3_01	Serum_BENIGN_3_rep1
11062	P04220	P04220	MUCB HUMAN RecName Full Ig mu heavy chain disease protein AltName Full BOT	Regular	7930.82	0	43570.6	92	11	35	29.41	569815	71930.8	234200	8375	032409_127_Sprenger_Q3_01	Serum_BENIGN_3_rep1
9534	P04431	P04431	23 129 KV123 HUMAN RecName Full Ig kappa chain V I region Walker Flags Precursor	Regular	7796.26	0	11674.9	26	3	4	39.25	137052	19352.2	66554	9512 9521	032409_127_Sprenger_Q3_01	Serum_BENIGN_3_rep1
782	P01019	P01019	34 485 ANGT HUMAN RecName Full Angiotensinogen AltName Full Serpin A8 Contains RecName Full Angio	Regular	7155.93	0	49989.3	92	9	23	28.1	250337	150732	143229		032409_127_Sprenger_Q3_01	Serum_BENIGN_3_rep1
6403	P02765	P02765	19 367 FETUA HUMAN RecName Full Alpha 2 HS glycoprotein AltName Full Ba alpha 2 glycoprotein AltNa	Regular	6735.83	0	38011.5	111	12	18	50.43	445114	271481	368460		032409_127_Sprenger_Q3_01	Serum_BENIGN_3_rep1
2878	P00450	P00450	20 1065 CERU HUMAN RecName Full Ceruloplasmin EC 1 16 3 1 AltName Full Ferroxidase Flags Precurso	Regular	6492.4	0	120884	206	30	78	42.45	695102	248969	443622		032409_127_Sprenger_Q3_01	Serum_BENIGN_3_rep1
3772	P0C0L4	P0C0L4	20 1744 CO4A HUMAN RecName Full Complement C4 A AltName Full Acidic complement C4 AltName Full C3	Regular	6372.83	0	192117	396	45	117	35.59	1296607	150802	959563	3773	032409_127_Sprenger_Q3_01	Serum_BENIGN_3_rep1
3773	P0C0L5	P0C0L5	20 1744 CO4B HUMAN RecName Full Complement C4 B AltName Full Basic complement C4 AltName Full C3	Regular	5136.42	0	192082	304	45	117	35.59	1286258	100724	574740	3772	032409_127_Sprenger_Q3_01	Serum_BENIGN_3_rep1
966	P02749	P02749	20 345 APOH HUMAN RecName Full Beta 2 glycoprotein 1 AltName Full Beta 2 glycoprotein I Short Beta	Regular	5100.22	0	37509.2	64	9	20	48.77	197407	163437	119179		032409_127_Sprenger_Q3_01	Serum_BENIGN_3_rep1
9521	P01602	P01602	23 117 KV110 HUMAN RecName Full Ig kappa chain V I region HK102 Flags Precursor Fragment	Regular	4639.63	0	10461.5	17	2	4	25.26	107429	134755	63349	9512 9534	032409_127_Sprenger_Q3_01	Serum_BENIGN_3_rep1
2964	P00751	P00751	26 764 CFAB HUMAN RecName Full Complement factor B EC 3 4 21 47 AltName Full C3 C5 convertase AltN	Regular	4070.9	0	84312.5	95	11	63	21.52	267249	151381	202080		032409_127_Sprenger_Q3_01	Serum_BENIGN_3_rep1
7734	P68871	P68871	2 147 HBB HUMAN RecName Full Hemoglobin subunit beta AltName Full Hemoglobin beta chain AltName F	Regular	3770.84	0	15981.3	51	8	12	70.55	122984	73002	100234	7735	032409_127_Sprenger_Q3_01	Serum_BENIGN_3_rep1
8368	P01877	P01877	IGHA2 HUMAN RecName Full Ig alpha 2 chain C region	Regular	3682.23	0	37324.7	86	14	22	63.24	638933	84189.3	296299	8367	032409_127_Sprenger_Q3_01	Serum_BENIGN_3_rep1
8114	P01763	P01763	HV302 HUMAN RecName Full Ig heavy chain V III region WEA	Regular	3631.63	0	12255.7	11	3	6	35.96	50085	42795.3	36923	8117 8128	032409_127_Sprenger_Q3_01	Serum_BENIGN_3_rep1
9540	P01617	P01617	KV204 HUMAN RecName Full Ig kappa chain V II region TEW	Regular	3599.88	0	12172.7	18	3	5	38.94	100452	0	50232	9541	032409_127_Sprenger_Q3_01	Serum_BENIGN_3_rep1
9344	P01042	P01042	19 644 KNG1 HUMAN RecName Full Kininogen 1 AltName Full High molecular weight kininogen Short HMWK	Regular	3295.18	0	70923.3	94	17	60	32.59	439409	263044	234910		032409_127_Sprenger_Q3_01	Serum_BENIGN_3_rep1
9541	P06309	P06309	5 117 KV205 HUMAN RecName Full Ig kappa chain V II region GM607 Flags Precursor Fragment	Regular	3202.69	0	12490	23	4	5	69.91	100985	99882	97983	9540	032409_127_Sprenger_Q3_01	Serum_BENIGN_3_rep1
3568	P10909	P10909	23 449 CLUS HUMAN RecName Full Clusterin AltName Full Complement associated protein SP 40 40 AltNa	Regular	3141.93	0	50632.9	65	6	36	22.48	269852	187104	229578		032409_127_Sprenger_Q3_01	Serum_BENIGN_3_rep1
18856	P04004	P04004	20 478 VTNC HUMAN RecName Full Vitronectin AltName Full Serum spreading factor Short S protein Alt	Regular	3093.58	0	53076.4	69	8	26	19.61	201632	146828	142491		032409_127_Sprenger_Q3_01	Serum_BENIGN_3_rep1
2966	P08603	P08603	19 1231 CFAH HUMAN RecName Full Complement factor H AltName Full H factor 1 Flags Precursor	Regular	2820.21	0	141615	215	34	96	35.86	545463	111989	459890		032409_127_Sprenger_Q3_01	Serum_BENIGN_3_rep1
866	P01008	P01008	33 464 ANT3 HUMAN RecName Full Antithrombin III Short ATIII Flags Precursor	Regular	2765.09	0	49381.4	52	9	34	25	100050	59915	73412		032409_127_Sprenger_Q3_01	Serum_BENIGN_3_rep1
161	P04217	P04217	22 495 A1BG HUMAN RecName Full Alpha 1B glycoprotein AltName Full Alpha 1 B glycoprotein Flags Pr	Regular	2727.01	0	52511	62	10	28	33.97	217834	133038	193054		032409_127_Sprenger_Q3_01	Serum_BENIGN_3_rep1
8016	P04196	P04196	19 525 HRG HUMAN RecName Full Histidine rich glycoprotein AltName Full Histidine proline rich glyc	Regular	2576.28	0	58572.4	67	10	33	26.23	82515	41978	78703		032409_127_Sprenger_Q3_01	Serum_BENIGN_3_rep1
8377	P01591	P01591	IGJ HUMAN RecName Full Immunoglobulin J chain	Regular	2345.04	0	16050.7	19	3	10	24.82	32167	32167	28507		032409_127_Sprenger_Q3_01	Serum_BENIGN_3_rep1
14104	P20742	P20742	26 1482 PZP HUMAN RecName Full Pregnancy zone protein AltName Full C3 and PZP like alpha 2 macrogl	Regular	2212.52	0	162451	144	31	87	27.59	424222	78417	247685	172	032409_127_Sprenger_Q3_01	Serum_BENIGN_3_rep1
7733	P69905	P69905	2 142 HBA HUMAN RecName Full Hemoglobin subunit alpha AltName Full Hemoglobin alpha chain AltName	Regular	2122.7	0	15183.4	30	4	8	48.94	66900	53462	42049		032409_127_Sprenger_Q3_01	Serum_BENIGN_3_rep1
531	P43652	P43652	22 599 AFAM HUMAN RecName Full Afamin AltName Full Alpha albumin Short Alpha Alb Flags Precursor	Regular	1972.64	0	68516	70	12	60	24.39	163854	82073	108476		032409_127_Sprenger_Q3_01	Serum_BENIGN_3_rep1
964	P02649	P02649	19 317 APOE HUMAN RecName Full Apolipoprotein E Short Apo E Flags Precursor	Regular	1917.53	0	34293.8	51	9	29	41.81	59694	31584	62113		032409_127_Sprenger_Q3_01	Serum_BENIGN_3_rep1
17362	P00734	P00734	25 622 THRB HUMAN RecName Full Prothrombin EC 3 4 21 5 AltName Full Coagulation factor II Contains	Regular	1805.7	0	68962.6	89	17	47	34.28	176795	61255	155649		032409_127_Sprenger_Q3_01	Serum_BENIGN_3_rep1
8237	P05155	P05155	23 500 IC1 HUMAN RecName Full Plasma protease C1 inhibitor Short C1 Inh Short C1Inh AltName Full C	Regular	1752.03	0	53071.6	50	8	28	22.8	171306	114076	106285		032409_127_Sprenger_Q3_01	Serum_BENIGN_3_rep1
703	P02760	P02760	20 352 AMBP HUMAN RecName Full Protein AMBP Contains RecName Full Alpha 1 microglobulin Short Prot	Regular	1706.91	0	37970.6	31	6	26	18.32	67385	63876	66104		032409_127_Sprenger_Q3_01	Serum_BENIGN_3_rep1
8132	P01781	P01781	HV320 HUMAN RecName Full Ig heavy chain V III region GAL	Regular	1589.67	0	11885.4	18	3	7	31.03	33224	31745	33358		032409_127_Sprenger_Q3_01	Serum_BENIGN_3_rep1
955	P06727	P06727	21 396 APOA4 HUMAN RecName Full Apolipoprotein A IV Short Apo AIV Short ApoA IV Flags Precursor	Regular	1529.26	0	43402.6	58	10	41	34.31	117005	56922	95973		032409_127_Sprenger_Q3_01	Serum_BENIGN_3_rep1
8112	P06331	P06331	20 146 HV209 HUMAN RecName Full Ig heavy chain V II region ARH 77 Flags Precursor	Regular	1516.88	0	14048.7	15	3	5	39.37	46189	63391.5	29245		032409_127_Sprenger_Q3_01	Serum_BENIGN_3_rep1
19568	P25311	P25311	18 295 ZA2G HUMAN RecName Full Zinc alpha 2 glycoprotein AltName Full Zn alpha 2 glycoprotein Shor	Regular	1481.45	0	32373.1	29	6	27	22.3	130355	76253	47611		032409_127_Sprenger_Q3_01	Serum_BENIGN_3_rep1
13431	P00747	P00747	20 810 PLMN HUMAN RecName Full Plasminogen EC 3 4 21 7 Contains RecName Full Plasmin heavy chain A	Regular	1430.22	0	91169.8	130	25	61	51.58	309461	104393	222997		032409_127_Sprenger_Q3_01	Serum_BENIGN_3_rep1
958	P04114	P04114	28 4563 APOB HUMAN RecName Full Apolipoprotein B 100 Short Apo B 100 Contains RecName Full Apolipo	Regular	1291.88	0	514243	429	93	348	25.44	813711	69489	552893		032409_127_Sprenger_Q3_01	Serum_BENIGN_3_rep1
6484	P02751	P02751	32 2386 FINC HUMAN RecName Full Fibronectin Short FN AltName Full Cold insoluble globulin Short CI	Regular	1228.48	0	263081	160	33	143	21.83	289147	67818	209164		032409_127_Sprenger_Q3_01	Serum_BENIGN_3_rep1
13560	P27169	P27169	2 355 PON1 HUMAN RecName Full Serum paraoxonase arylesterase 1 Short PON 1 EC 3 1 1 2 EC 3 1 8 1 Al	Regular	1200.15	0	39789.3	23	4	18	16.38	75651	72307	72707		032409_127_Sprenger_Q3_01	Serum_BENIGN_3_rep1
7814	P05546	P05546	20 499 HEP2 HUMAN RecName Full Heparin cofactor 2 AltName Full Heparin cofactor II Short HC II Alt	Regular	1190.74	0	55131.2	59	12	35	25.83	98888	50175	76638		032409_127_Sprenger_Q3_01	Serum_BENIGN_3_rep1
1858	P04003	P04003	49 597 C4BPA HUMAN RecName Full C4b binding protein alpha chain Short C4bp AltName Full Proline ri	Regular	1115.65	0	63723.7	75	14	42	26.05	162816	72010	115737		032409_127_Sprenger_Q3_01	Serum_BENIGN_3_rep1
15495	P02743	P02743	20 223 SAMP HUMAN RecName Full Serum amyloid P component Short SAP AltName Full 9 5S alpha 1 glyco	Regular	1103.36	0	23372.6	14	2	16	11.76	15451	21379.5	12094		032409_127_Sprenger_Q3_01	Serum_BENIGN_3_rep1
7735	P02042	P02042	2 147 HBD HUMAN RecName Full Hemoglobin subunit delta AltName Full Hemoglobin delta chain AltName	Regular	1078.73	0	16038.4	15	3	12	25.34	48860	0	28018	7734	032409_127_Sprenger_Q3_01	Serum_BENIGN_3_rep1
8729	P19827	P19827	28 911 ITIH1 HUMAN RecName Full Inter alpha trypsin inhibitor heavy chain H1 Short Inter alpha inhi	Regular	782.255	0	98927.9	42	6	54	8.14	106351	76272	95610		032409_127_Sprenger_Q3_01	Serum_BENIGN_3_rep1
159	P20848	P20848	22 420 A1ATR HUMAN RecName Full Putative alpha 1 antitrypsin related protein Flags Precursor	Regular	649.163	0	45830.5	23	6	36	17.54	177905	2375.51	130549	160	032409_127_Sprenger_Q3_01	Serum_BENIGN_3_rep1
8732	Q14624	Q14624	29 930 ITIH4 HUMAN RecName Full Inter alpha trypsin inhibitor heavy chain H4 Short Inter alpha inhi	Regular	614.106	0	100472	56	11	61	21.84	105875	54003	77700		032409_127_Sprenger_Q3_01	Serum_BENIGN_3_rep1
32886	RANDOM12551	RANDOM12551	Random Sequence 12551	Random	612.523	1.2	16537.7	17	5	11	32.89	27261	21523	25897		032409_127_Sprenger_Q3_01	Serum_BENIGN_3_rep1
2677	O43866	O43866	20 347 CD5L HUMAN RecName Full CD5 antigen like AltName Full SP alpha AltName Full CT 2 AltName	Regular	609.593	1.19	37538	15	3	29	17.07	21898	21898	15940		032409_127_Sprenger_Q3_01	Serum_BENIGN_3_rep1
7737	P02100	P02100	2 147 HBE HUMAN RecName Full Hemoglobin subunit epsilon AltName Full Hemoglobin epsilon chain AltN	Regular	581.391	1.18	16128.7	13	3	13	28.77	14877	19248	19801		032409_127_Sprenger_Q3_01	Serum_BENIGN_3_rep1
32165	RANDOM11830	RANDOM11830	Random Sequence 11830	Random	549.341	2.33	12905.6	6	2	11	38.26	3407	2151	2239		032409_127_Sprenger_Q3_01	Serum_BENIGN_3_rep1
3794	P02748	P02748	22 559 CO9 HUMAN RecName Full Complement component C9 Contains RecName Full Complement component C	Regular	534.588	2.3	62347.4	44	10	41	19.14	47986	27072	38067		032409_127_Sprenger_Q3_01	Serum_BENIGN_3_rep1
14494	P02753	P02753	19 201 RET4 HUMAN RecName Full Retinol binding protein 4 AltName Full Plasma retinol binding prote	Regular	523.704	2.27	21413.8	13	4	13	14.21	29836	36670.5	13479		032409_127_Sprenger_Q3_01	Serum_BENIGN_3_rep1
5164	Q9H4G8	Q9H4G8	DPH3B HUMAN RecName Full Putative DPH3 homolog B AltName Full CSL type zinc finger containing prot	Regular	503.956	2.25	9062.88	4	2	8	20.51	1460	2496	953		032409_127_Sprenger_Q3_01	Serum_BENIGN_3_rep1
37915	RANDOM17580	RANDOM17580	Random Sequence 17580	Random	485.736	3.33	23480.7	11	2	15	13.11	35777	85203	21840		032409_127_Sprenger_Q3_01	Serum_BENIGN_3_rep1
659	P02768	P02768	19 609 ALBU HUMAN RecName Full Serum albumin Flags Precursor	Regular	116498	0	69240.2	1148	61	54	81.39	49125830	7606034	48157440		032409_127_Sprenger_Q3_02	Serum_BENIGN_3_rep2
8378	P01834	P01834	IGKC HUMAN RecName Full Ig kappa chain C region	Regular	96615.6	0	11779.9	132	6	7	84.91	3961044	3842600	3270621		032409_127_Sprenger_Q3_02	Serum_BENIGN_3_rep2
9582	P01842	P01842	LAC HUMAN RecName Full Ig lambda chain C regions	Regular	96579.4	0	11407.6	110	6	7	82.86	2409910	1956900	1859604		032409_127_Sprenger_Q3_02	Serum_BENIGN_3_rep2
953	P02647	P02647	19 267 APOA1 HUMAN RecName Full Apolipoprotein A I Short Apo AI Short ApoA I Contains RecName Full	Regular	74980.4	0	28961.6	306	18	31	66.67	7298660	3004972	6507383		032409_127_Sprenger_Q3_02	Serum_BENIGN_3_rep2
17952	P02787	P02787	20 698 TRFE HUMAN RecName Full Serotransferrin Short Transferrin AltName Full Siderophilin AltName	Regular	52030.7	0	77348.6	615	45	75	75.7	5138515	1056663	4204335		032409_127_Sprenger_Q3_02	Serum_BENIGN_3_rep2
8371	P01857	P01857	IGHG1 HUMAN RecName Full Ig gamma 1 chain C region	Regular	46852.9	0	36619.2	198	14	21	51.21	7000711	3858957	5386527	8372 8373 8374	032409_127_Sprenger_Q3_02	Serum_BENIGN_3_rep2
9546	P01622	P01622	KV304 HUMAN RecName Full Ig kappa chain V III region Ti	Regular	45514.4	0	11902.2	72	5	6	36.7	311460	0	337680	9544 9545 9547 9549 9551 9554 9555	032409_127_Sprenger_Q3_02	Serum_BENIGN_3_rep2
9554	P18135	P18135	21 129 KV312 HUMAN RecName Full Ig kappa chain V III region HAH Flags Precursor	Regular	35103.2	0	11932.2	59	5	7	36.7	311460	0	170425	9544 9545 9546 9547 9549 9551 9555	032409_127_Sprenger_Q3_02	Serum_BENIGN_3_rep2
9549	P04206	P04206	KV307 HUMAN RecName Full Ig kappa chain V III region GOL AltName Full Rheumatoid factor	Regular	35103.2	0	11944.4	64	7	8	60.55	345424	292735	173041	9544 9545 9546 9547 9551 9554 9555	032409_127_Sprenger_Q3_02	Serum_BENIGN_3_rep2
9547	P01623	P01623	KV305 HUMAN RecName Full Ig kappa chain V III region WOL	Regular	35103.2	0	11860.2	59	5	7	36.7	311460	0	170425	9544 9545 9546 9549 9551 9554 9555	032409_127_Sprenger_Q3_02	Serum_BENIGN_3_rep2
9555	P18136	P18136	21 129 KV313 HUMAN RecName Full Ig kappa chain V III region HIC Flags Precursor	Regular	35103.2	0	11819.1	59	5	6	36.7	311460	0	170425	9544 9545 9546 9547 9549 9551 9554	032409_127_Sprenger_Q3_02	Serum_BENIGN_3_rep2
8011	P00738	P00738	19 406 HPT HUMAN RecName Full Haptoglobin Contains RecName Full Haptoglobin alpha chain Contains R	Regular	33853.2	0	44033.4	299	22	27	63.4	3889421	1196704	3022645	8010	032409_127_Sprenger_Q3_02	Serum_BENIGN_3_rep2
9544	P01620	P01620	KV302 HUMAN RecName Full Ig kappa chain V III region SIE	Regular	33623.7	0	11889.1	55	5	6	88.99	302743	0	166261	9545 9546 9547 9549 9551 9554 9555	032409_127_Sprenger_Q3_02	Serum_BENIGN_3_rep2
954	P02652	P02652	19 100 APOA2 HUMAN RecName Full Apolipoprotein A II Short Apo AII Short ApoA II Contains RecName F	Regular	31933.5	0	9360.69	84	6	9	80.49	877888	744667	705306		032409_127_Sprenger_Q3_02	Serum_BENIGN_3_rep2
9545	P01621	P01621	5 100 KV303 HUMAN RecName Full Ig kappa chain V III region NG9 Flags Precursor Fragment	Regular	30536.2	0	10502.6	55	5	6	51.04	242775	213853	165007	9544 9546 9547 9549 9551 9554 9555	032409_127_Sprenger_Q3_02	Serum_BENIGN_3_rep2
9557	P01625	P01625	KV402 HUMAN RecName Full Ig kappa chain V IV region Len	Regular	26624.7	0	12754.1	44	3	7	52.63	122460	10011.8	103445	9558 9559	032409_127_Sprenger_Q3_02	Serum_BENIGN_3_rep2
8372	P01859	P01859	IGHG2 HUMAN RecName Full Ig gamma 2 chain C region	Regular	22828.4	0	36528	144	13	20	39.57	3021732	230586	1809862	8371 8373 8374	032409_127_Sprenger_Q3_02	Serum_BENIGN_3_rep2
8374	P01861	P01861	IGHG4 HUMAN RecName Full Ig gamma 4 chain C region	Regular	21889.6	0	36453.8	131	13	20	40.98	2767569	501768	1498188	8371 8372 8373	032409_127_Sprenger_Q3_02	Serum_BENIGN_3_rep2
7811	P02790	P02790	24 462 HEMO HUMAN RecName Full Hemopexin AltName Full Beta 1B glycoprotein Flags Precursor	Regular	21797.9	0	49979.8	191	19	34	46.92	1536935	796523	1202834		032409_127_Sprenger_Q3_02	Serum_BENIGN_3_rep2
157	P02763	P02763	19 201 A1AG1 HUMAN RecName Full Alpha 1 acid glycoprotein 1 Short AGP 1 AltName Full Orosomucoid 1	Regular	20376	0	21788.2	81	9	16	49.73	661992	514985	501203	158	032409_127_Sprenger_Q3_02	Serum_BENIGN_3_rep2
8117	P01766	P01766	HV305 HUMAN RecName Full Ig heavy chain V III region BRO	Regular	19842	0	13340.8	44	4	6	41.67	335136	188955	284004	8114 8115 8116 8128 8132	032409_127_Sprenger_Q3_02	Serum_BENIGN_3_rep2
3765	P01024	P01024	23 1663 CO3 HUMAN RecName Full Complement C3 AltName Full C3 and PZP like alpha 2 macroglobulin do	Regular	18652.3	0	186491	837	77	135	56.19	4240650	649085	3375262		032409_127_Sprenger_Q3_02	Serum_BENIGN_3_rep2
8373	P01860	P01860	IGHG3 HUMAN RecName Full Ig gamma 3 chain C region AltName Full Heavy chain disease protein AltNam	Regular	16515.5	0	42313.5	128	15	24	32.89	3298210	447750	1733410	8371 8372 8374	032409_127_Sprenger_Q3_02	Serum_BENIGN_3_rep2
8128	P01777	P01777	HV316 HUMAN RecName Full Ig heavy chain V III region TEI	Regular	16229.5	0	12673.3	33	3	6	20.17	307876	237675	175216	8114 8115 8116 8117 8132	032409_127_Sprenger_Q3_02	Serum_BENIGN_3_rep2
18850	P02774	P02774	17 474 VTDB HUMAN RecName Full Vitamin D binding protein Short DBP Short VDB AltName Full Group sp	Regular	15371.8	0	52840.3	242	23	44	70.31	720365	212493	628202		032409_127_Sprenger_Q3_02	Serum_BENIGN_3_rep2
187	P01011	P01011	24 423 AACT HUMAN RecName Full Alpha 1 antichymotrypsin Short ACT AltName Full Cell growth inhibit	Regular	15340.6	0	45322.9	146	14	31	40.25	535671	270646	347812		032409_127_Sprenger_Q3_02	Serum_BENIGN_3_rep2
9551	P04433	P04433	21 115 KV309 HUMAN RecName Full Ig kappa chain V III region VG Flags Precursor Fragment	Regular	15044.9	0	10464.6	29	3	5	34.74	153463	142637	121558	9544 9545 9546 9547 9549 9554 9555	032409_127_Sprenger_Q3_02	Serum_BENIGN_3_rep2
158	P19652	P19652	19 201 A1AG2 HUMAN RecName Full Alpha 1 acid glycoprotein 2 Short AGP 2 AltName Full Orosomucoid 2	Regular	13754.9	0	21936.3	52	5	18	29.51	314007	120761	191311	157	032409_127_Sprenger_Q3_02	Serum_BENIGN_3_rep2
961	P02656	P02656	21 99 APOC3 HUMAN RecName Full Apolipoprotein C III Short Apo CIII Short ApoC III Flags Precursor	Regular	13465.1	0	8764.68	43	6	9	69.62	120055	104431	100091		032409_127_Sprenger_Q3_02	Serum_BENIGN_3_rep2
8367	P01876	P01876	IGHA1 HUMAN RecName Full Ig alpha 1 chain C region	Regular	13439.9	0	38510.1	142	13	23	53.82	1110237	498750	912633	8368	032409_127_Sprenger_Q3_02	Serum_BENIGN_3_rep2
160	P01009	P01009	25 418 A1AT HUMAN RecName Full Alpha 1 antitrypsin AltName Full Alpha 1 protease inhibitor AltName	Regular	13090.9	0	44381.6	234	21	33	55.08	2142742	935084	1476661		032409_127_Sprenger_Q3_02	Serum_BENIGN_3_rep2
8116	P01765	P01765	HV304 HUMAN RecName Full Ig heavy chain V III region TIL	Regular	12278.1	0	11726.2	43	5	6	51.3	225246	129752	141018	8114 8115 8117 8128 8132	032409_127_Sprenger_Q3_02	Serum_BENIGN_3_rep2
3	P63284	P63284	0 10 CLPB_ECOLI Chaperone protein ClpB OS=Escherichia coli (strain K12) GN=clpB PE=1 SV=1	Regular	12247.7	0	95756.3	165	13	66	21.24	2117628	1167826	2031403		032409_127_Sprenger_Q3_02	Serum_BENIGN_3_rep2
8010	P00739	P00739	20 348 HPTR HUMAN RecName Full Haptoglobin related protein Flags Precursor	Regular	12165.9	0	37448.3	125	17	23	58.36	1845004	90715.1	863973	8011	032409_127_Sprenger_Q3_02	Serum_BENIGN_3_rep2
9558	P06313	P06313	21 133 KV403 HUMAN RecName Full Ig kappa chain V IV region JI Flags Precursor	Regular	11920.6	0	12524.9	23	3	7	52.21	70136	65460.1	41616	9557 9559	032409_127_Sprenger_Q3_02	Serum_BENIGN_3_rep2
9559	P06314	P06314	21 134 KV404 HUMAN RecName Full Ig kappa chain V IV region B17 Flags Precursor	Regular	11665.2	0	12858.3	21	2	7	15.79	62200	0	38260	9557 9558	032409_127_Sprenger_Q3_02	Serum_BENIGN_3_rep2
8375	P01871	P01871	IGHM HUMAN RecName Full Ig mu chain C region	Regular	11197	0	49991	149	16	38	44.03	818153	288407	518790	11062	032409_127_Sprenger_Q3_02	Serum_BENIGN_3_rep2
8115	P01764	P01764	20 117 HV303 HUMAN RecName Full Ig heavy chain V III region VH26 Flags Precursor	Regular	9974.76	0	10559.7	31	3	6	35.71	216235	0	104328	8114 8116 8117 8128 8132	032409_127_Sprenger_Q3_02	Serum_BENIGN_3_rep2
172	P01023	P01023	24 1474 A2MG HUMAN RecName Full Alpha 2 macroglobulin Short Alpha 2 M AltName Full C3 and PZP like	Regular	8882.45	0	162223	560	61	95	54.72	2065971	311944	1395851	14104	032409_127_Sprenger_Q3_02	Serum_BENIGN_3_rep2
9512	P01593	P01593	KV101 HUMAN RecName Full Ig kappa chain V I region AG	Regular	8742.24	0	12106.4	26	3	6	53.7	90800	47210.9	66041	9518 9529	032409_127_Sprenger_Q3_02	Serum_BENIGN_3_rep2
3772	P0C0L4	P0C0L4	20 1744 CO4A HUMAN RecName Full Complement C4 A AltName Full Acidic complement C4 AltName Full C3	Regular	7062.35	0	192117	418	54	117	40.35	1237856	161288	938560	3773	032409_127_Sprenger_Q3_02	Serum_BENIGN_3_rep2
2878	P00450	P00450	20 1065 CERU HUMAN RecName Full Ceruloplasmin EC 1 16 3 1 AltName Full Ferroxidase Flags Precurso	Regular	6949.25	0	120884	229	26	78	37.95	701405	240514	412491		032409_127_Sprenger_Q3_02	Serum_BENIGN_3_rep2
11062	P04220	P04220	MUCB HUMAN RecName Full Ig mu heavy chain disease protein AltName Full BOT	Regular	6767.17	0	43570.6	85	12	35	35.04	545577	67832.9	205175	8375	032409_127_Sprenger_Q3_02	Serum_BENIGN_3_rep2
782	P01019	P01019	34 485 ANGT HUMAN RecName Full Angiotensinogen AltName Full Serpin A8 Contains RecName Full Angio	Regular	6234.51	0	49989.3	96	10	23	35.4	225745	145993	133713		032409_127_Sprenger_Q3_02	Serum_BENIGN_3_rep2
6403	P02765	P02765	19 367 FETUA HUMAN RecName Full Alpha 2 HS glycoprotein AltName Full Ba alpha 2 glycoprotein AltNa	Regular	6084.82	0	38011.5	98	10	18	43.27	379369	237492	316561		032409_127_Sprenger_Q3_02	Serum_BENIGN_3_rep2
3773	P0C0L5	P0C0L5	20 1744 CO4B HUMAN RecName Full Complement C4 B AltName Full Basic complement C4 AltName Full C3	Regular	5510.47	0	192082	323	54	117	40.35	1238193	83482.1	579515	3772	032409_127_Sprenger_Q3_02	Serum_BENIGN_3_rep2
9529	P01610	P01610	KV118 HUMAN RecName Full Ig kappa chain V I region WEA	Regular	5480.19	0	11954.3	21	3	5	36.11	116679	90564.1	51913	9512 9518	032409_127_Sprenger_Q3_02	Serum_BENIGN_3_rep2
966	P02749	P02749	20 345 APOH HUMAN RecName Full Beta 2 glycoprotein 1 AltName Full Beta 2 glycoprotein I Short Beta	Regular	5393.47	0	37509.2	76	9	20	33.44	188952	151156	120330		032409_127_Sprenger_Q3_02	Serum_BENIGN_3_rep2
9518	P01599	P01599	KV107 HUMAN RecName Full Ig kappa chain V I region Gal	Regular	4720.17	0	11928.3	17	2	6	55.56	67210	0	20832	9512 9529	032409_127_Sprenger_Q3_02	Serum_BENIGN_3_rep2
9540	P01617	P01617	KV204 HUMAN RecName Full Ig kappa chain V II region TEW	Regular	4576.05	0	12172.7	27	3	5	32.74	91477	90812	90874	9541	032409_127_Sprenger_Q3_02	Serum_BENIGN_3_rep2
7734	P68871	P68871	2 147 HBB HUMAN RecName Full Hemoglobin subunit beta AltName Full Hemoglobin beta chain AltName F	Regular	4300.4	0	15981.3	40	8	12	64.38	138478	73445.8	75941	7735	032409_127_Sprenger_Q3_02	Serum_BENIGN_3_rep2
8114	P01763	P01763	HV302 HUMAN RecName Full Ig heavy chain V III region WEA	Regular	4281.57	0	12255.7	21	4	6	51.75	148270	66283.4	77916	8115 8116 8117 8128 8132	032409_127_Sprenger_Q3_02	Serum_BENIGN_3_rep2
18856	P04004	P04004	20 478 VTNC HUMAN RecName Full Vitronectin AltName Full Serum spreading factor Short S protein Alt	Regular	4249.9	0	53076.4	77	8	26	27.89	183258	139232	154843		032409_127_Sprenger_Q3_02	Serum_BENIGN_3_rep2
2964	P00751	P00751	26 764 CFAB HUMAN RecName Full Complement factor B EC 3 4 21 47 AltName Full C3 C5 convertase AltN	Regular	4199.63	0	84312.5	136	19	63	33.29	357632	141033	288638		032409_127_Sprenger_Q3_02	Serum_BENIGN_3_rep2
3568	P10909	P10909	23 449 CLUS HUMAN RecName Full Clusterin AltName Full Complement associated protein SP 40 40 AltNa	Regular	4150.73	0	50632.9	78	11	36	32.55	264892	175096	237263		032409_127_Sprenger_Q3_02	Serum_BENIGN_3_rep2
9541	P06309	P06309	5 117 KV205 HUMAN RecName Full Ig kappa chain V II region GM607 Flags Precursor Fragment	Regular	4126.4	0	12490	20	2	5	32.74	86740	0	60915	9540	032409_127_Sprenger_Q3_02	Serum_BENIGN_3_rep2
964	P02649	P02649	19 317 APOE HUMAN RecName Full Apolipoprotein E Short Apo E Flags Precursor	Regular	4076.62	0	34293.8	65	9	29	41.47	66740	28794	67842		032409_127_Sprenger_Q3_02	Serum_BENIGN_3_rep2
8368	P01877	P01877	IGHA2 HUMAN RecName Full Ig alpha 2 chain C region	Regular	3435.23	0	37324.7	66	12	22	53.24	542456	67805.3	251071	8367	032409_127_Sprenger_Q3_02	Serum_BENIGN_3_rep2
8016	P04196	P04196	19 525 HRG HUMAN RecName Full Histidine rich glycoprotein AltName Full Histidine proline rich glyc	Regular	3206.69	0	58572.4	71	9	33	27.02	76396	40435	68406		032409_127_Sprenger_Q3_02	Serum_BENIGN_3_rep2
161	P04217	P04217	22 495 A1BG HUMAN RecName Full Alpha 1B glycoprotein AltName Full Alpha 1 B glycoprotein Flags Pr	Regular	2769.81	0	52511	52	6	28	14.77	239730	176552	140982		032409_127_Sprenger_Q3_02	Serum_BENIGN_3_rep2
2966	P08603	P08603	19 1231 CFAH HUMAN RecName Full Complement factor H AltName Full H factor 1 Flags Precursor	Regular	2461.88	0	141615	200	32	96	39.16	554964	118457	413390		032409_127_Sprenger_Q3_02	Serum_BENIGN_3_rep2
7733	P69905	P69905	2 142 HBA HUMAN RecName Full Hemoglobin subunit alpha AltName Full Hemoglobin alpha chain AltName	Regular	2209.87	0	15183.4	30	4	8	47.52	62215	50494	35716		032409_127_Sprenger_Q3_02	Serum_BENIGN_3_rep2
703	P02760	P02760	20 352 AMBP HUMAN RecName Full Protein AMBP Contains RecName Full Alpha 1 microglobulin Short Prot	Regular	2067.71	0	37970.6	37	10	26	38.14	87687	64067	72328		032409_127_Sprenger_Q3_02	Serum_BENIGN_3_rep2
9344	P01042	P01042	19 644 KNG1 HUMAN RecName Full Kininogen 1 AltName Full High molecular weight kininogen Short HMWK	Regular	1994.92	0	70923.3	81	15	60	27.16	351346	174850	207851		032409_127_Sprenger_Q3_02	Serum_BENIGN_3_rep2
17362	P00734	P00734	25 622 THRB HUMAN RecName Full Prothrombin EC 3 4 21 5 AltName Full Coagulation factor II Contains	Regular	1959.2	0	68962.6	94	16	47	36.62	238151	65627	165579		032409_127_Sprenger_Q3_02	Serum_BENIGN_3_rep2
955	P06727	P06727	21 396 APOA4 HUMAN RecName Full Apolipoprotein A IV Short Apo AIV Short ApoA IV Flags Precursor	Regular	1898.7	0	43402.6	61	12	41	34.04	159093	39930	96847		032409_127_Sprenger_Q3_02	Serum_BENIGN_3_rep2
866	P01008	P01008	33 464 ANT3 HUMAN RecName Full Antithrombin III Short ATIII Flags Precursor	Regular	1821.84	0	49381.4	63	12	34	30.32	190127	54888	108949		032409_127_Sprenger_Q3_02	Serum_BENIGN_3_rep2
14104	P20742	P20742	26 1482 PZP HUMAN RecName Full Pregnancy zone protein AltName Full C3 and PZP like alpha 2 macrogl	Regular	1675.36	0	162451	139	29	87	24.85	443867	72995	237997	172	032409_127_Sprenger_Q3_02	Serum_BENIGN_3_rep2
8237	P05155	P05155	23 500 IC1 HUMAN RecName Full Plasma protease C1 inhibitor Short C1 Inh Short C1Inh AltName Full C	Regular	1582.66	0	53071.6	47	6	28	16.11	156613	113179	77151		032409_127_Sprenger_Q3_02	Serum_BENIGN_3_rep2
531	P43652	P43652	22 599 AFAM HUMAN RecName Full Afamin AltName Full Alpha albumin Short Alpha Alb Flags Precursor	Regular	1546.71	0	68516	76	16	60	28.2	176378	92818	102612		032409_127_Sprenger_Q3_02	Serum_BENIGN_3_rep2
13560	P27169	P27169	2 355 PON1 HUMAN RecName Full Serum paraoxonase arylesterase 1 Short PON 1 EC 3 1 1 2 EC 3 1 8 1 Al	Regular	1515.13	0	39789.3	31	6	18	22.03	81435	69472	67500		032409_127_Sprenger_Q3_02	Serum_BENIGN_3_rep2
13431	P00747	P00747	20 810 PLMN HUMAN RecName Full Plasminogen EC 3 4 21 7 Contains RecName Full Plasmin heavy chain A	Regular	1462.5	0	91169.8	107	21	61	38.31	298799	93717	189260		032409_127_Sprenger_Q3_02	Serum_BENIGN_3_rep2
1858	P04003	P04003	49 597 C4BPA HUMAN RecName Full C4b binding protein alpha chain Short C4bp AltName Full Proline ri	Regular	1390.44	0	63723.7	76	18	42	41.53	152653	67741	114737		032409_127_Sprenger_Q3_02	Serum_BENIGN_3_rep2
958	P04114	P04114	28 4563 APOB HUMAN RecName Full Apolipoprotein B 100 Short Apo B 100 Contains RecName Full Apolipo	Regular	1314.42	0	514243	402	82	348	23.41	1014708	315750	656558		032409_127_Sprenger_Q3_02	Serum_BENIGN_3_rep2
7735	P02042	P02042	2 147 HBD HUMAN RecName Full Hemoglobin subunit delta AltName Full Hemoglobin delta chain AltName	Regular	1181.81	0	16038.4	18	6	12	32.19	67436	3652.67	31299	7734	032409_127_Sprenger_Q3_02	Serum_BENIGN_3_rep2
8132	P01781	P01781	HV320 HUMAN RecName Full Ig heavy chain V III region GAL	Regular	1167.64	0	11885.4	19	4	7	37.07	114099	33655.7	58838	8114 8115 8116 8117 8128	032409_127_Sprenger_Q3_02	Serum_BENIGN_3_rep2
10119	P80748	P80748	LV302 HUMAN RecName Full Ig lambda chain V III region LOI	Regular	1116.69	0	12049.2	11	3	7	37.84	87000	84064	32642		032409_127_Sprenger_Q3_02	Serum_BENIGN_3_rep2
7814	P05546	P05546	20 499 HEP2 HUMAN RecName Full Heparin cofactor 2 AltName Full Heparin cofactor II Short HC II Alt	Regular	1038.35	0	55131.2	48	10	35	25	73808	39057	59901		032409_127_Sprenger_Q3_02	Serum_BENIGN_3_rep2
6484	P02751	P02751	32 2386 FINC HUMAN RecName Full Fibronectin Short FN AltName Full Cold insoluble globulin Short CI	Regular	986.245	0	263081	156	40	143	23.61	254065	63176	188869		032409_127_Sprenger_Q3_02	Serum_BENIGN_3_rep2
696	P35858	P35858	28 605 ALS HUMAN RecName Full Insulin like growth factor binding protein complex acid labile chain	Regular	904.254	0	63988	18	2	34	5.54	5201	7801.5	3941		032409_127_Sprenger_Q3_02	Serum_BENIGN_3_rep2
8730	P19823	P19823	19 946 ITIH2 HUMAN RecName Full Inter alpha trypsin inhibitor heavy chain H2 Short Inter alpha inhi	Regular	881.689	0	104695	63	10	70	14.87	216913	91130	134141		032409_127_Sprenger_Q3_02	Serum_BENIGN_3_rep2
14494	P02753	P02753	19 201 RET4 HUMAN RecName Full Retinol binding protein 4 AltName Full Plasma retinol binding prote	Regular	877.436	0	21413.8	17	6	13	14.21	28132	31449	13556		032409_127_Sprenger_Q3_02	Serum_BENIGN_3_rep2
15495	P02743	P02743	20 223 SAMP HUMAN RecName Full Serum amyloid P component Short SAP AltName Full 9 5S alpha 1 glyco	Regular	853.372	0	23372.6	25	4	16	27.45	23519	22076	16405		032409_127_Sprenger_Q3_02	Serum_BENIGN_3_rep2
31115	RANDOM10780	RANDOM10780	Random Sequence 10780	Random	733.136	1.19	25075.1	13	3	15	19.56	27744	76896	32275		032409_127_Sprenger_Q3_02	Serum_BENIGN_3_rep2
8732	Q14624	Q14624	29 930 ITIH4 HUMAN RecName Full Inter alpha trypsin inhibitor heavy chain H4 Short Inter alpha inhi	Regular	636.468	1.18	100472	60	11	61	20.62	100680	53503	87245		032409_127_Sprenger_Q3_02	Serum_BENIGN_3_rep2
8729	P19827	P19827	28 911 ITIH1 HUMAN RecName Full Inter alpha trypsin inhibitor heavy chain H1 Short Inter alpha inhi	Regular	618.528	1.16	98927.9	43	7	54	10.97	103421	68834	71464		032409_127_Sprenger_Q3_02	Serum_BENIGN_3_rep2
7015	P06396	P06396	28 782 GELS HUMAN RecName Full Gelsolin AltName Full Actin depolymerizing factor Short ADF AltName	Regular	573.081	1.15	83244.4	46	11	49	22.78	72868	31049	65975		032409_127_Sprenger_Q3_02	Serum_BENIGN_3_rep2
4370	P56545	P56545	CTBP2 HUMAN RecName Full C terminal binding protein 2 Short CtBP2	Regular	543.564	1.14	49458.2	21	5	35	28.76	43137	40918	40784		032409_127_Sprenger_Q3_02	Serum_BENIGN_3_rep2
3794	P02748	P02748	22 559 CO9 HUMAN RecName Full Complement component C9 Contains RecName Full Complement component C	Regular	451.161	1.12	62347.4	36	8	41	16.17	31096	22284	20617		032409_127_Sprenger_Q3_02	Serum_BENIGN_3_rep2
34307	RANDOM13972	RANDOM13972	Random Sequence 13972	Random	413.737	2.22	36547.4	18	4	24	18.29	47299	64512	26491		032409_127_Sprenger_Q3_02	Serum_BENIGN_3_rep2
1839	P09871	P09871	16 688 C1S HUMAN RecName Full Complement C1s subcomponent EC 3 4 21 42 AltName Full C1 esterase Co	Regular	413.214	2.2	76370	27	7	40	9.66	24138	13241	25118		032409_127_Sprenger_Q3_02	Serum_BENIGN_3_rep2
23096	RANDOM2761	RANDOM2761	Random Sequence 2761	Random	398.625	3.26	60932.9	12	5	44	17.03	11168	7216	8135		032409_127_Sprenger_Q3_02	Serum_BENIGN_3_rep2
8378	P01834	P01834	IGKC HUMAN RecName Full Ig kappa chain C region	Regular	117846	0	11779.9	135	6	7	84.91	3718990	3165091	3029782	9183	032409_127_Sprenger_Q3_03	Serum_BENIGN_3_rep2
659	P02768	P02768	19 609 ALBU HUMAN RecName Full Serum albumin Flags Precursor	Regular	108896	0	69240.2	1068	59	54	81.73	43062840	6649650	44069770		032409_127_Sprenger_Q3_03	Serum_BENIGN_3_rep3
9582	P01842	P01842	LAC HUMAN RecName Full Ig lambda chain C regions	Regular	75932.5	0	11407.6	101	6	7	82.86	2225647	1824655	1706286		032409_127_Sprenger_Q3_03	Serum_BENIGN_3_rep3
953	P02647	P02647	19 267 APOA1 HUMAN RecName Full Apolipoprotein A I Short Apo AI Short ApoA I Contains RecName Full	Regular	64735.5	0	28961.6	266	20	31	68.27	6205376	2645924	5385572		032409_127_Sprenger_Q3_03	Serum_BENIGN_3_rep3
8371	P01857	P01857	IGHG1 HUMAN RecName Full Ig gamma 1 chain C region	Regular	46980.7	0	36619.2	217	16	21	50.61	6549225	3197741	5013267	8372 8373 8374	032409_127_Sprenger_Q3_03	Serum_BENIGN_3_rep3
9555	P18136	P18136	21 129 KV313 HUMAN RecName Full Ig kappa chain V III region HIC Flags Precursor	Regular	41718.9	0	11819.1	71	8	6	44.04	267744	0	289290	9512 9513 9518 9520 9529 9534 9544 9545 9546 9547 9549 9554	032409_127_Sprenger_Q3_03	Serum_BENIGN_3_rep3
17952	P02787	P02787	20 698 TRFE HUMAN RecName Full Serotransferrin Short Transferrin AltName Full Siderophilin AltName	Regular	39516.7	0	77348.6	524	38	75	60.82	4145889	886523	3397105		032409_127_Sprenger_Q3_03	Serum_BENIGN_3_rep3
9546	P01622	P01622	KV304 HUMAN RecName Full Ig kappa chain V III region Ti	Regular	33472.4	0	11902.2	53	9	6	61.47	271260	85029.7	132500	9512 9513 9518 9520 9529 9534 9544 9545 9547 9549 9554 9555	032409_127_Sprenger_Q3_03	Serum_BENIGN_3_rep3
9544	P01620	P01620	KV302 HUMAN RecName Full Ig kappa chain V III region SIE	Regular	33322.8	0	11889.1	53	9	6	61.47	259097	54074.6	132138	9512 9513 9518 9520 9529 9534 9545 9546 9547 9549 9554 9555	032409_127_Sprenger_Q3_03	Serum_BENIGN_3_rep3
9549	P04206	P04206	KV307 HUMAN RecName Full Ig kappa chain V III region GOL AltName Full Rheumatoid factor	Regular	33230.2	0	11944.4	49	7	8	37.61	255690	0	127488	9512 9513 9518 9520 9529 9534 9544 9545 9546 9547 9554 9555	032409_127_Sprenger_Q3_03	Serum_BENIGN_3_rep3
9547	P01623	P01623	KV305 HUMAN RecName Full Ig kappa chain V III region WOL	Regular	32733	0	11860.2	48	6	7	44.04	255815	0	127713	9512 9513 9518 9520 9529 9534 9544 9545 9546 9549 9554 9555	032409_127_Sprenger_Q3_03	Serum_BENIGN_3_rep3
9554	P18135	P18135	21 129 KV312 HUMAN RecName Full Ig kappa chain V III region HAH Flags Precursor	Regular	32019	0	11932.2	43	4	7	44.04	241988	0	122828	9512 9513 9518 9520 9529 9534 9544 9545 9546 9547 9549 9555	032409_127_Sprenger_Q3_03	Serum_BENIGN_3_rep3
9545	P01621	P01621	5 100 KV303 HUMAN RecName Full Ig kappa chain V III region NG9 Flags Precursor Fragment	Regular	29908.6	0	10502.6	45	7	6	70.83	199184	111605	117553	9512 9513 9518 9520 9529 9534 9544 9546 9547 9549 9554 9555	032409_127_Sprenger_Q3_03	Serum_BENIGN_3_rep3
954	P02652	P02652	19 100 APOA2 HUMAN RecName Full Apolipoprotein A II Short Apo AII Short ApoA II Contains RecName F	Regular	28686.8	0	9360.69	63	5	9	53.66	587275	526165	577198		032409_127_Sprenger_Q3_03	Serum_BENIGN_3_rep3
8011	P00738	P00738	19 406 HPT HUMAN RecName Full Haptoglobin Contains RecName Full Haptoglobin alpha chain Contains R	Regular	26668	0	44033.4	270	24	27	64.18	3463897	1020166	2601505	8010	032409_127_Sprenger_Q3_03	Serum_BENIGN_3_rep3
8372	P01859	P01859	IGHG2 HUMAN RecName Full Ig gamma 2 chain C region	Regular	19392.8	0	36528	126	16	20	47.85	3001109	47085	1586464	8371 8373 8374	032409_127_Sprenger_Q3_03	Serum_BENIGN_3_rep3
7811	P02790	P02790	24 462 HEMO HUMAN RecName Full Hemopexin AltName Full Beta 1B glycoprotein Flags Precursor	Regular	18302.6	0	49979.8	158	15	34	43.96	1297657	705402	909319		032409_127_Sprenger_Q3_03	Serum_BENIGN_3_rep3
8116	P01765	P01765	HV304 HUMAN RecName Full Ig heavy chain V III region TIL	Regular	16256.1	0	11726.2	42	4	6	46.96	98017	47806.9	89534	8115	032409_127_Sprenger_Q3_03	Serum_BENIGN_3_rep3
8374	P01861	P01861	IGHG4 HUMAN RecName Full Ig gamma 4 chain C region	Regular	15587.7	0	36453.8	96	13	20	38.53	2464780	540276	1184224	8371 8372 8373	032409_127_Sprenger_Q3_03	Serum_BENIGN_3_rep3
8373	P01860	P01860	IGHG3 HUMAN RecName Full Ig gamma 3 chain C region AltName Full Heavy chain disease protein AltNam	Regular	15447.2	0	42313.5	126	16	24	35.01	3340935	284462	1811242	8371 8372 8374	032409_127_Sprenger_Q3_03	Serum_BENIGN_3_rep3
8115	P01764	P01764	20 117 HV303 HUMAN RecName Full Ig heavy chain V III region VH26 Flags Precursor	Regular	15168.9	0	10559.7	27	3	6	39.8	100347	49001.1	69776	8116	032409_127_Sprenger_Q3_03	Serum_BENIGN_3_rep3
961	P02656	P02656	21 99 APOC3 HUMAN RecName Full Apolipoprotein C III Short Apo CIII Short ApoC III Flags Precursor	Regular	14613	0	8764.68	38	4	9	69.62	138225	131342	123944		032409_127_Sprenger_Q3_03	Serum_BENIGN_3_rep3
157	P02763	P02763	19 201 A1AG1 HUMAN RecName Full Alpha 1 acid glycoprotein 1 Short AGP 1 AltName Full Orosomucoid 1	Regular	14455.3	0	21788.2	68	8	16	56.83	649508	448807	425276	158	032409_127_Sprenger_Q3_03	Serum_BENIGN_3_rep3
3765	P01024	P01024	23 1663 CO3 HUMAN RecName Full Complement C3 AltName Full C3 and PZP like alpha 2 macroglobulin do	Regular	13542.5	0	186491	694	72	135	55.39	3324528	532268	2588323		032409_127_Sprenger_Q3_03	Serum_BENIGN_3_rep3
3	P63284	P63284	0 10 CLPB_ECOLI Chaperone protein ClpB OS=Escherichia coli (strain K12) GN=clpB PE=1 SV=1	Regular	13528.1	0	95756.3	152	12	66	21.94	1682167	939264	1478111		032409_127_Sprenger_Q3_03	Serum_BENIGN_3_rep3
158	P19652	P19652	19 201 A1AG2 HUMAN RecName Full Alpha 1 acid glycoprotein 2 Short AGP 2 AltName Full Orosomucoid 2	Regular	12675.4	0	21936.3	65	7	18	46.45	293161	107061	151384	157	032409_127_Sprenger_Q3_03	Serum_BENIGN_3_rep3
8367	P01876	P01876	IGHA1 HUMAN RecName Full Ig alpha 1 chain C region	Regular	11980.7	0	38510.1	137	12	23	45.33	1006683	440151	788182	8368	032409_127_Sprenger_Q3_03	Serum_BENIGN_3_rep3
8010	P00739	P00739	20 348 HPTR HUMAN RecName Full Haptoglobin related protein Flags Precursor	Regular	11943	0	37448.3	108	16	23	36.47	1877791	142547	897494	8011	032409_127_Sprenger_Q3_03	Serum_BENIGN_3_rep3
187	P01011	P01011	24 423 AACT HUMAN RecName Full Alpha 1 antichymotrypsin Short ACT AltName Full Cell growth inhibit	Regular	11671.8	0	45322.9	128	13	31	38	440674	236240	321971		032409_127_Sprenger_Q3_03	Serum_BENIGN_3_rep3
160	P01009	P01009	25 418 A1AT HUMAN RecName Full Alpha 1 antitrypsin AltName Full Alpha 1 protease inhibitor AltName	Regular	11591.9	0	44381.6	185	17	33	50.76	1830808	892016	1275648		032409_127_Sprenger_Q3_03	Serum_BENIGN_3_rep3
9512	P01593	P01593	KV101 HUMAN RecName Full Ig kappa chain V I region AG	Regular	8435.2	0	12106.4	31	4	6	60.19	98365	68521.3	114572	9513 9518 9520 9529 9534 9544 9545 9546 9547 9549 9554 9555	032409_127_Sprenger_Q3_03	Serum_BENIGN_3_rep3
8375	P01871	P01871	IGHM HUMAN RecName Full Ig mu chain C region	Regular	7582.28	0	49991	125	16	38	39.82	587294	231825	372074	11062	032409_127_Sprenger_Q3_03	Serum_BENIGN_3_rep3
9520	P01601	P01601	23 117 KV109 HUMAN RecName Full Ig kappa chain V I region HK101 Flags Precursor Fragment	Regular	7416.26	0	10497.6	22	4	4	58.95	89899	32984	69356	9512 9513 9518 9529 9534	032409_127_Sprenger_Q3_03	Serum_BENIGN_3_rep3
18850	P02774	P02774	17 474 VTDB HUMAN RecName Full Vitamin D binding protein Short DBP Short VDB AltName Full Group sp	Regular	7369.51	0	52840.3	179	20	44	55.02	494463	170527	405007		032409_127_Sprenger_Q3_03	Serum_BENIGN_3_rep3
9513	P01594	P01594	KV102 HUMAN RecName Full Ig kappa chain V I region AU	Regular	7338.97	0	12053.3	26	3	4	37.96	77399	19388.6	40117	9512 9518 9520 9529 9534 9544 9545 9546 9547 9549 9554 9555	032409_127_Sprenger_Q3_03	Serum_BENIGN_3_rep3
9529	P01610	P01610	KV118 HUMAN RecName Full Ig kappa chain V I region WEA	Regular	7160.85	0	11954.3	21	3	5	28.7	99771	0	62198	9512 9513 9518 9520 9534 9544 9545 9546 9547 9549 9554 9555	032409_127_Sprenger_Q3_03	Serum_BENIGN_3_rep3
9534	P04431	P04431	23 129 KV123 HUMAN RecName Full Ig kappa chain V I region Walker Flags Precursor	Regular	7030.45	0	11674.9	18	2	4	22.43	87717	0	57701	9512 9513 9518 9520 9529	032409_127_Sprenger_Q3_03	Serum_BENIGN_3_rep3
9518	P01599	P01599	KV107 HUMAN RecName Full Ig kappa chain V I region Gal	Regular	6825.15	0	11928.3	18	2	6	22.22	63577	0	30728	9512 9513 9520 9529 9534	032409_127_Sprenger_Q3_03	Serum_BENIGN_3_rep3
172	P01023	P01023	24 1474 A2MG HUMAN RecName Full Alpha 2 macroglobulin Short Alpha 2 M AltName Full C3 and PZP like	Regular	6039.75	0	162223	443	52	95	49.07	1465837	271900	951647	14104	032409_127_Sprenger_Q3_03	Serum_BENIGN_3_rep3
11062	P04220	P04220	MUCB HUMAN RecName Full Ig mu heavy chain disease protein AltName Full BOT	Regular	5928.14	0	43570.6	75	13	35	33.76	382267	44022	184114	8375	032409_127_Sprenger_Q3_03	Serum_BENIGN_3_rep3
18856	P04004	P04004	20 478 VTNC HUMAN RecName Full Vitronectin AltName Full Serum spreading factor Short S protein Alt	Regular	5907.73	0	53076.4	65	7	26	21.57	147410	120101	121019		032409_127_Sprenger_Q3_03	Serum_BENIGN_3_rep3
2878	P00450	P00450	20 1065 CERU HUMAN RecName Full Ceruloplasmin EC 1 16 3 1 AltName Full Ferroxidase Flags Precurso	Regular	5796.48	0	120884	179	23	78	35.85	524153	186387	376525		032409_127_Sprenger_Q3_03	Serum_BENIGN_3_rep3
782	P01019	P01019	34 485 ANGT HUMAN RecName Full Angiotensinogen AltName Full Serpin A8 Contains RecName Full Angio	Regular	5454.17	0	49989.3	75	7	23	23.45	177696	117152	116368		032409_127_Sprenger_Q3_03	Serum_BENIGN_3_rep3
7734	P68871	P68871	2 147 HBB HUMAN RecName Full Hemoglobin subunit beta AltName Full Hemoglobin beta chain AltName F	Regular	5135.15	0	15981.3	45	8	12	69.18	127710	69057.1	70959	7735	032409_127_Sprenger_Q3_03	Serum_BENIGN_3_rep3
3772	P0C0L4	P0C0L4	20 1744 CO4A HUMAN RecName Full Complement C4 A AltName Full Acidic complement C4 AltName Full C3	Regular	5080.76	0	192117	373	45	117	33.45	1176625	179717	915294	3773	032409_127_Sprenger_Q3_03	Serum_BENIGN_3_rep3
9551	P04433	P04433	21 115 KV309 HUMAN RecName Full Ig kappa chain V III region VG Flags Precursor Fragment	Regular	4888.52	0	10464.6	30	2	5	28.42	128549	184470	139166		032409_127_Sprenger_Q3_03	Serum_BENIGN_3_rep3
3773	P0C0L5	P0C0L5	20 1744 CO4B HUMAN RecName Full Complement C4 B AltName Full Basic complement C4 AltName Full C3	Regular	4140.65	0	192082	277	45	117	33.45	1168052	117327	459522	3772	032409_127_Sprenger_Q3_03	Serum_BENIGN_3_rep3
6403	P02765	P02765	19 367 FETUA HUMAN RecName Full Alpha 2 HS glycoprotein AltName Full Ba alpha 2 glycoprotein AltNa	Regular	4058.75	0	38011.5	90	9	18	34.1	359451	209545	232231		032409_127_Sprenger_Q3_03	Serum_BENIGN_3_rep3
3568	P10909	P10909	23 449 CLUS HUMAN RecName Full Clusterin AltName Full Complement associated protein SP 40 40 AltNa	Regular	3821.21	0	50632.9	71	9	36	31.85	247139	151908	223968		032409_127_Sprenger_Q3_03	Serum_BENIGN_3_rep3
959	P02654	P02654	27 83 APOC1 HUMAN RecName Full Apolipoprotein C I Short Apo CI Short ApoC I Flags Precursor	Regular	3766.15	0	6630.58	14	2	7	33.33	50917	68191.5	29521		032409_127_Sprenger_Q3_03	Serum_BENIGN_3_rep3
966	P02749	P02749	20 345 APOH HUMAN RecName Full Beta 2 glycoprotein 1 AltName Full Beta 2 glycoprotein I Short Beta	Regular	3630.62	0	37509.2	70	11	20	44.17	170727	128652	92683		032409_127_Sprenger_Q3_03	Serum_BENIGN_3_rep3
8368	P01877	P01877	IGHA2 HUMAN RecName Full Ig alpha 2 chain C region	Regular	3215.78	0	37324.7	60	9	22	34.12	445137	65067.9	199302	8367	032409_127_Sprenger_Q3_03	Serum_BENIGN_3_rep3
8016	P04196	P04196	19 525 HRG HUMAN RecName Full Histidine rich glycoprotein AltName Full Histidine proline rich glyc	Regular	2924.89	0	58572.4	77	12	33	37.87	285038	239346	129939		032409_127_Sprenger_Q3_03	Serum_BENIGN_3_rep3
2966	P08603	P08603	19 1231 CFAH HUMAN RecName Full Complement factor H AltName Full H factor 1 Flags Precursor	Regular	2761.89	0	141615	174	29	96	28.77	415615	90729	331324		032409_127_Sprenger_Q3_03	Serum_BENIGN_3_rep3
2964	P00751	P00751	26 764 CFAB HUMAN RecName Full Complement factor B EC 3 4 21 47 AltName Full C3 C5 convertase AltN	Regular	2632.62	0	84312.5	100	18	63	40.19	294169	122783	200122		032409_127_Sprenger_Q3_03	Serum_BENIGN_3_rep3
7733	P69905	P69905	2 142 HBA HUMAN RecName Full Hemoglobin subunit alpha AltName Full Hemoglobin alpha chain AltName	Regular	2319.99	0	15183.4	34	4	8	48.94	58618	47893	34386		032409_127_Sprenger_Q3_03	Serum_BENIGN_3_rep3
161	P04217	P04217	22 495 A1BG HUMAN RecName Full Alpha 1B glycoprotein AltName Full Alpha 1 B glycoprotein Flags Pr	Regular	2237.4	0	52511	42	6	28	22.36	192739	151649	118861		032409_127_Sprenger_Q3_03	Serum_BENIGN_3_rep3
960	P02655	P02655	23 101 APOC2 HUMAN RecName Full Apolipoprotein C II Short Apo CII Short ApoC II Flags Precursor	Regular	2166.71	0	8914.93	17	3	7	51.9	21245	21245	17836		032409_127_Sprenger_Q3_03	Serum_BENIGN_3_rep3
9344	P01042	P01042	19 644 KNG1 HUMAN RecName Full Kininogen 1 AltName Full High molecular weight kininogen Short HMWK	Regular	2003.29	0	70923.3	76	12	60	17.09	271517	154999	220511		032409_127_Sprenger_Q3_03	Serum_BENIGN_3_rep3
866	P01008	P01008	33 464 ANT3 HUMAN RecName Full Antithrombin III Short ATIII Flags Precursor	Regular	1988.58	0	49381.4	41	6	34	21.53	61312	45449	45478		032409_127_Sprenger_Q3_03	Serum_BENIGN_3_rep3
17362	P00734	P00734	25 622 THRB HUMAN RecName Full Prothrombin EC 3 4 21 5 AltName Full Coagulation factor II Contains	Regular	1916.62	0	68962.6	90	15	47	37.96	145734	52213	129423		032409_127_Sprenger_Q3_03	Serum_BENIGN_3_rep3
8237	P05155	P05155	23 500 IC1 HUMAN RecName Full Plasma protease C1 inhibitor Short C1 Inh Short C1Inh AltName Full C	Regular	1724.03	0	53071.6	41	5	28	12.97	128411	95565	82384		032409_127_Sprenger_Q3_03	Serum_BENIGN_3_rep3
13431	P00747	P00747	20 810 PLMN HUMAN RecName Full Plasminogen EC 3 4 21 7 Contains RecName Full Plasmin heavy chain A	Regular	1643.49	0	91169.8	87	16	61	31.35	217278	78566	138673		032409_127_Sprenger_Q3_03	Serum_BENIGN_3_rep3
531	P43652	P43652	22 599 AFAM HUMAN RecName Full Afamin AltName Full Alpha albumin Short Alpha Alb Flags Precursor	Regular	1536.31	0	68516	55	13	60	19.2	110673	64573	62963		032409_127_Sprenger_Q3_03	Serum_BENIGN_3_rep3
14104	P20742	P20742	26 1482 PZP HUMAN RecName Full Pregnancy zone protein AltName Full C3 and PZP like alpha 2 macrogl	Regular	1333.46	0	162451	112	21	87	20.04	351813	61678	200781	172	032409_127_Sprenger_Q3_03	Serum_BENIGN_3_rep3
19568	P25311	P25311	18 295 ZA2G HUMAN RecName Full Zinc alpha 2 glycoprotein AltName Full Zn alpha 2 glycoprotein Shor	Regular	1210.42	0	32373.1	25	4	27	23.38	29717	28197	23707		032409_127_Sprenger_Q3_03	Serum_BENIGN_3_rep3
703	P02760	P02760	20 352 AMBP HUMAN RecName Full Protein AMBP Contains RecName Full Alpha 1 microglobulin Short Prot	Regular	1109.79	0	37970.6	39	8	26	23.72	111456	69592	77171		032409_127_Sprenger_Q3_03	Serum_BENIGN_3_rep3
1858	P04003	P04003	49 597 C4BPA HUMAN RecName Full C4b binding protein alpha chain Short C4bp AltName Full Proline ri	Regular	1057.48	0	63723.7	58	16	42	32.42	155651	66306	85713		032409_127_Sprenger_Q3_03	Serum_BENIGN_3_rep3
958	P04114	P04114	28 4563 APOB HUMAN RecName Full Apolipoprotein B 100 Short Apo B 100 Contains RecName Full Apolipo	Regular	995.215	0	514243	314	66	348	16.82	559148	60627	385071		032409_127_Sprenger_Q3_03	Serum_BENIGN_3_rep3
7735	P02042	P02042	2 147 HBD HUMAN RecName Full Hemoglobin subunit delta AltName Full Hemoglobin delta chain AltName	Regular	894.911	0	16038.4	15	5	12	34.93	55325	7446.87	22204	7734	032409_127_Sprenger_Q3_03	Serum_BENIGN_3_rep3
7814	P05546	P05546	20 499 HEP2 HUMAN RecName Full Heparin cofactor 2 AltName Full Heparin cofactor II Short HC II Alt	Regular	865.437	0	55131.2	43	9	35	22.5	238644	203091	175101		032409_127_Sprenger_Q3_03	Serum_BENIGN_3_rep3
6484	P02751	P02751	32 2386 FINC HUMAN RecName Full Fibronectin Short FN AltName Full Cold insoluble globulin Short CI	Regular	620.149	0	263081	111	26	143	15.54	176029	50463	120166		032409_127_Sprenger_Q3_03	Serum_BENIGN_3_rep3
2677	O43866	O43866	20 347 CD5L HUMAN RecName Full CD5 antigen like AltName Full SP alpha AltName Full CT 2 AltName	Regular	613.651	0	37538	27	9	29	30.18	30527	17938	20012		032409_127_Sprenger_Q3_03	Serum_BENIGN_3_rep3
955	P06727	P06727	21 396 APOA4 HUMAN RecName Full Apolipoprotein A IV Short Apo AIV Short ApoA IV Flags Precursor	Regular	560.279	0	43402.6	46	10	41	19.41	61765	27549	66063		032409_127_Sprenger_Q3_03	Serum_BENIGN_3_rep3
8730	P19823	P19823	19 946 ITIH2 HUMAN RecName Full Inter alpha trypsin inhibitor heavy chain H2 Short Inter alpha inhi	Regular	528.469	0	104695	44	6	70	9.7	185114	143770	120871		032409_127_Sprenger_Q3_03	Serum_BENIGN_3_rep3
8729	P19827	P19827	28 911 ITIH1 HUMAN RecName Full Inter alpha trypsin inhibitor heavy chain H1 Short Inter alpha inhi	Regular	502.88	0	98927.9	46	8	54	8.48	96828	63200	79772		032409_127_Sprenger_Q3_03	Serum_BENIGN_3_rep3
21686	RANDOM1351	RANDOM1351	Random Sequence 1351	Random	453.447	1.3	21413.2	17	5	18	13.68	16282	8995.5	8693		032409_127_Sprenger_Q3_03	Serum_BENIGN_3_rep3
16705	Q9Y6J8	Q9Y6J8	STYL1 HUMAN RecName Full Serine threonine tyrosine interacting like protein 1 AltName Full Dual sp	Regular	434.983	1.28	36331.5	11	4	23	19.49	14770	18118.5	12249		032409_127_Sprenger_Q3_03	Serum_BENIGN_3_rep3
1075	Q8NHP1	Q8NHP1	ARK74 HUMAN RecName Full Aflatoxin B1 aldehyde reductase member 4 EC 1 AltName Full Aldoketo	Regular	384.971	1.27	37163	7	3	19	11.48	4756	4639.5	5492		032409_127_Sprenger_Q3_03	Serum_BENIGN_3_rep3
27916	RANDOM7581	RANDOM7581	Random Sequence 7581	Random	374.032	2.5	31680.8	11	3	20	15.85	5606	5724	10000		032409_127_Sprenger_Q3_03	Serum_BENIGN_3_rep3
9183	O75037	O75037	KI21B HUMAN RecName Full Kinesin like protein KIF21B	Regular	371.127	2.47	184430	33	14	134	6.29	46101	22483	22080	8378	032409_127_Sprenger_Q3_03	Serum_BENIGN_3_rep3
2257	P08185	P08185	23 405 CBG HUMAN RecName Full Corticosteroid binding globulin Short CBG AltName Full Transcortin A	Regular	371.092	2.44	42753	8	4	23	9.92	16903	16221	11901		032409_127_Sprenger_Q3_03	Serum_BENIGN_3_rep3
24775	RANDOM4440	RANDOM4440	Random Sequence 4440	Random	359.62	3.61	19151.6	12	3	10	34.13	30517	43165.5	62461		032409_127_Sprenger_Q3_03	Serum_BENIGN_3_rep3
659	P02768	P02768	19 609 ALBU HUMAN RecName Full Serum albumin Flags Precursor	Regular	119848	0	69240.2	1101	59	54	84.43	36515550	7212678	36480230		041309_127_Sprenger_Q3_01	Serum_BENIGN_3_rep4
8378	P01834	P01834	IGKC HUMAN RecName Full Ig kappa chain C region	Regular	98674.2	0	11779.9	131	5	7	80.19	3011294	2547655	2378146		041309_127_Sprenger_Q3_01	Serum_BENIGN_3_rep4
9582	P01842	P01842	LAC HUMAN RecName Full Ig lambda chain C regions	Regular	96167.4	0	11407.6	122	7	7	82.86	1520632	1203379	1228754		041309_127_Sprenger_Q3_01	Serum_BENIGN_3_rep4
953	P02647	P02647	19 267 APOA1 HUMAN RecName Full Apolipoprotein A I Short Apo AI Short ApoA I Contains RecName Full	Regular	85802.6	0	28961.6	311	19	31	75.1	5872641	2182007	5187283		041309_127_Sprenger_Q3_01	Serum_BENIGN_3_rep4
8371	P01857	P01857	IGHG1 HUMAN RecName Full Ig gamma 1 chain C region	Regular	39580.8	0	36619.2	188	13	21	48.79	4136024	2189195	3213039	8372 8373 8374	041309_127_Sprenger_Q3_01	Serum_BENIGN_3_rep4
17952	P02787	P02787	20 698 TRFE HUMAN RecName Full Serotransferrin Short Transferrin AltName Full Siderophilin AltName	Regular	39196.9	0	77348.6	599	44	75	77.91	3400589	687994	2793672		041309_127_Sprenger_Q3_01	Serum_BENIGN_3_rep4
954	P02652	P02652	19 100 APOA2 HUMAN RecName Full Apolipoprotein A II Short Apo AII Short ApoA II Contains RecName F	Regular	38147.4	0	9360.69	83	5	9	74.39	503547	437622	435750		041309_127_Sprenger_Q3_01	Serum_BENIGN_3_rep4
8011	P00738	P00738	19 406 HPT HUMAN RecName Full Haptoglobin Contains RecName Full Haptoglobin alpha chain Contains R	Regular	34684.5	0	44033.4	262	19	27	56.44	2776992	740478	2126685	8010	041309_127_Sprenger_Q3_01	Serum_BENIGN_3_rep4
9547	P01623	P01623	KV305 HUMAN RecName Full Ig kappa chain V III region WOL	Regular	34283.1	0	11860.2	68	5	7	63.3	221934	30555.2	255047	9544 9546 9549 9554 9555	041309_127_Sprenger_Q3_01	Serum_BENIGN_3_rep4
9554	P18135	P18135	21 129 KV312 HUMAN RecName Full Ig kappa chain V III region HAH Flags Precursor	Regular	28324.1	0	11932.2	59	5	7	63.3	222513	61057.6	146274	9544 9546 9547 9549 9555	041309_127_Sprenger_Q3_01	Serum_BENIGN_3_rep4
9555	P18136	P18136	21 129 KV313 HUMAN RecName Full Ig kappa chain V III region HIC Flags Precursor	Regular	28266.9	0	11819.1	57	4	6	45.87	221354	0	145036	9544 9546 9547 9549 9554	041309_127_Sprenger_Q3_01	Serum_BENIGN_3_rep4
9544	P01620	P01620	KV302 HUMAN RecName Full Ig kappa chain V III region SIE	Regular	28266.9	0	11889.1	57	4	6	45.87	221354	0	145036	9546 9547 9549 9554 9555	041309_127_Sprenger_Q3_01	Serum_BENIGN_3_rep4
9549	P04206	P04206	KV307 HUMAN RecName Full Ig kappa chain V III region GOL AltName Full Rheumatoid factor	Regular	27969.8	0	11944.4	58	5	8	61.47	200770	75593	139544	9544 9546 9547 9554 9555	041309_127_Sprenger_Q3_01	Serum_BENIGN_3_rep4
9546	P01622	P01622	KV304 HUMAN RecName Full Ig kappa chain V III region Ti	Regular	27837.6	0	11902.2	56	4	6	61.47	195173	36335.7	132065	9544 9547 9549 9554 9555	041309_127_Sprenger_Q3_01	Serum_BENIGN_3_rep4
8372	P01859	P01859	IGHG2 HUMAN RecName Full Ig gamma 2 chain C region	Regular	23778.8	0	36528	139	17	20	76.07	2166925	116144	1315762	8371 8373 8374	041309_127_Sprenger_Q3_01	Serum_BENIGN_3_rep4
7811	P02790	P02790	24 462 HEMO HUMAN RecName Full Hemopexin AltName Full Beta 1B glycoprotein Flags Precursor	Regular	18959.1	0	49979.8	149	14	34	54.21	1136881	596126	872005		041309_127_Sprenger_Q3_01	Serum_BENIGN_3_rep4
8374	P01861	P01861	IGHG4 HUMAN RecName Full Ig gamma 4 chain C region	Regular	18944.3	0	36453.8	99	10	20	34.25	1839583	340605	993500	8371 8372 8373	041309_127_Sprenger_Q3_01	Serum_BENIGN_3_rep4
8010	P00739	P00739	20 348 HPTR HUMAN RecName Full Haptoglobin related protein Flags Precursor	Regular	15461.5	0	37448.3	114	15	23	57.45	1581683	341302	785521	8011	041309_127_Sprenger_Q3_01	Serum_BENIGN_3_rep4
8117	P01766	P01766	HV305 HUMAN RecName Full Ig heavy chain V III region BRO	Regular	14781.9	0	13340.8	30	2	6	25	127086	184002	145681		041309_127_Sprenger_Q3_01	Serum_BENIGN_3_rep4
8367	P01876	P01876	IGHA1 HUMAN RecName Full Ig alpha 1 chain C region	Regular	13443.1	0	38510.1	134	12	23	52.41	840100	392576	655728	8368	041309_127_Sprenger_Q3_01	Serum_BENIGN_3_rep4
158	P19652	P19652	19 201 A1AG2 HUMAN RecName Full Alpha 1 acid glycoprotein 2 Short AGP 2 AltName Full Orosomucoid 2	Regular	13247	0	21936.3	49	7	18	52.46	258081	60435.7	175367	157	041309_127_Sprenger_Q3_01	Serum_BENIGN_3_rep4
8375	P01871	P01871	IGHM HUMAN RecName Full Ig mu chain C region	Regular	12279.9	0	49991	149	19	38	46.24	719668	287471	439419	11062	041309_127_Sprenger_Q3_01	Serum_BENIGN_3_rep4
157	P02763	P02763	19 201 A1AG1 HUMAN RecName Full Alpha 1 acid glycoprotein 1 Short AGP 1 AltName Full Orosomucoid 1	Regular	11649.4	0	21788.2	64	9	16	59.02	558279	364310	347332	158	041309_127_Sprenger_Q3_01	Serum_BENIGN_3_rep4
3765	P01024	P01024	23 1663 CO3 HUMAN RecName Full Complement C3 AltName Full C3 and PZP like alpha 2 macroglobulin do	Regular	10595.2	0	186491	610	72	135	55.7	2856433	434985	2248536		041309_127_Sprenger_Q3_01	Serum_BENIGN_3_rep4
8373	P01860	P01860	IGHG3 HUMAN RecName Full Ig gamma 3 chain C region AltName Full Heavy chain disease protein AltNam	Regular	9981.13	0	42313.5	116	17	24	42.18	2170485	293749	1235531	8371 8372 8374	041309_127_Sprenger_Q3_01	Serum_BENIGN_3_rep4
160	P01009	P01009	25 418 A1AT HUMAN RecName Full Alpha 1 antitrypsin AltName Full Alpha 1 protease inhibitor AltName	Regular	9848.25	0	44381.6	204	20	33	55.58	1256859	495946	832952		041309_127_Sprenger_Q3_01	Serum_BENIGN_3_rep4
10118	P01714	P01714	LV301 HUMAN RecName Full Ig lambda chain V III region SH	Regular	8282.78	0	11506.6	25	3	7	52.78	56086	54787	61829		041309_127_Sprenger_Q3_01	Serum_BENIGN_3_rep4
11062	P04220	P04220	MUCB HUMAN RecName Full Ig mu heavy chain disease protein AltName Full BOT	Regular	7327.06	0	43570.6	79	15	35	45.52	493035	29314.9	214635	8375	041309_127_Sprenger_Q3_01	Serum_BENIGN_3_rep4
782	P01019	P01019	34 485 ANGT HUMAN RecName Full Angiotensinogen AltName Full Serpin A8 Contains RecName Full Angio	Regular	6815.35	0	49989.3	96	10	23	38.72	206233	129046	130389		041309_127_Sprenger_Q3_01	Serum_BENIGN_3_rep4
9512	P01593	P01593	KV101 HUMAN RecName Full Ig kappa chain V I region AG	Regular	6776.38	0	12106.4	25	3	6	53.7	54885	34262	41061	9535	041309_127_Sprenger_Q3_01	Serum_BENIGN_3_rep4
6403	P02765	P02765	19 367 FETUA HUMAN RecName Full Alpha 2 HS glycoprotein AltName Full Ba alpha 2 glycoprotein AltNa	Regular	5865.91	0	38011.5	81	7	18	28.08	246542	150102	237209		041309_127_Sprenger_Q3_01	Serum_BENIGN_3_rep4
187	P01011	P01011	24 423 AACT HUMAN RecName Full Alpha 1 antichymotrypsin Short ACT AltName Full Cell growth inhibit	Regular	5768.94	0	45322.9	76	9	31	33	260619	137529	152556		041309_127_Sprenger_Q3_01	Serum_BENIGN_3_rep4
9535	P04432	P04432	23 129 KV124 HUMAN RecName Full Ig kappa chain V I region Daudi Flags Precursor	Regular	5582.09	0	11714	21	2	4	22.43	89852	64810.5	65423	9512	041309_127_Sprenger_Q3_01	Serum_BENIGN_3_rep4
172	P01023	P01023	24 1474 A2MG HUMAN RecName Full Alpha 2 macroglobulin Short Alpha 2 M AltName Full C3 and PZP like	Regular	5257.57	0	162223	374	50	95	49.07	1499824	272508	1030950	14104	041309_127_Sprenger_Q3_01	Serum_BENIGN_3_rep4
18850	P02774	P02774	17 474 VTDB HUMAN RecName Full Vitamin D binding protein Short DBP Short VDB AltName Full Group sp	Regular	4601.73	0	52840.3	123	22	44	63.54	377775	105588	270624		041309_127_Sprenger_Q3_01	Serum_BENIGN_3_rep4
8368	P01877	P01877	IGHA2 HUMAN RecName Full Ig alpha 2 chain C region	Regular	4480.11	0	37324.7	92	15	22	65.88	474833	80265.7	270798	8367	041309_127_Sprenger_Q3_01	Serum_BENIGN_3_rep4
3	P63284	P63284	0 10 CLPB_ECOLI Chaperone protein ClpB OS=Escherichia coli (strain K12) GN=clpB PE=1 SV=1	Regular	4366.88	0	95756.3	121	14	66	27.3	467771	260497	462054		041309_127_Sprenger_Q3_01	Serum_BENIGN_3_rep4
3773	P0C0L5	P0C0L5	20 1744 CO4B HUMAN RecName Full Complement C4 B AltName Full Basic complement C4 AltName Full C3	Regular	3418.85	0	192082	301	45	117	32.06	917202	75860.2	598029	3772	041309_127_Sprenger_Q3_01	Serum_BENIGN_3_rep4
2878	P00450	P00450	20 1065 CERU HUMAN RecName Full Ceruloplasmin EC 1 16 3 1 AltName Full Ferroxidase Flags Precurso	Regular	3216.97	0	120884	157	31	78	41.97	493433	183916	303351		041309_127_Sprenger_Q3_01	Serum_BENIGN_3_rep4
9515	P01596	P01596	KV104 HUMAN RecName Full Ig kappa chain V I region CAR	Regular	2887.49	0	11459.8	16	2	4	22.43	16758	45960	15545		041309_127_Sprenger_Q3_01	Serum_BENIGN_3_rep4
7734	P68871	P68871	2 147 HBB HUMAN RecName Full Hemoglobin subunit beta AltName Full Hemoglobin beta chain AltName F	Regular	2752.12	0	15981.3	28	4	12	32.88	61362	45072	51414	7735 7738 7739	041309_127_Sprenger_Q3_01	Serum_BENIGN_3_rep4
3772	P0C0L4	P0C0L4	20 1744 CO4A HUMAN RecName Full Complement C4 A AltName Full Acidic complement C4 AltName Full C3	Regular	2690.88	0	192117	215	43	117	31.88	908319	75682.8	399525	3773	041309_127_Sprenger_Q3_01	Serum_BENIGN_3_rep4
2964	P00751	P00751	26 764 CFAB HUMAN RecName Full Complement factor B EC 3 4 21 47 AltName Full C3 C5 convertase AltN	Regular	2353.27	0	84312.5	78	13	63	28.82	151547	72572	129537		041309_127_Sprenger_Q3_01	Serum_BENIGN_3_rep4
161	P04217	P04217	22 495 A1BG HUMAN RecName Full Alpha 1B glycoprotein AltName Full Alpha 1 B glycoprotein Flags Pr	Regular	2126.34	0	52511	59	11	28	47.26	196464	119912	158016		041309_127_Sprenger_Q3_01	Serum_BENIGN_3_rep4
966	P02749	P02749	20 345 APOH HUMAN RecName Full Beta 2 glycoprotein 1 AltName Full Beta 2 glycoprotein I Short Beta	Regular	1960.93	0	37509.2	42	9	20	51.53	124956	103940	57599		041309_127_Sprenger_Q3_01	Serum_BENIGN_3_rep4
9344	P01042	P01042	19 644 KNG1 HUMAN RecName Full Kininogen 1 AltName Full High molecular weight kininogen Short HMWK	Regular	1877.5	0	70923.3	86	19	60	31.79	283974	116650	183980		041309_127_Sprenger_Q3_01	Serum_BENIGN_3_rep4
7735	P02042	P02042	2 147 HBD HUMAN RecName Full Hemoglobin subunit delta AltName Full Hemoglobin delta chain AltName	Regular	1856.39	0	16038.4	10	3	12	15.07	35072	0	17669	7734 7738 7739	041309_127_Sprenger_Q3_01	Serum_BENIGN_3_rep4
18856	P04004	P04004	20 478 VTNC HUMAN RecName Full Vitronectin AltName Full Serum spreading factor Short S protein Alt	Regular	1610.95	0	53076.4	44	10	26	39	90643	53037	66005		041309_127_Sprenger_Q3_01	Serum_BENIGN_3_rep4
8237	P05155	P05155	23 500 IC1 HUMAN RecName Full Plasma protease C1 inhibitor Short C1 Inh Short C1Inh AltName Full C	Regular	1470.71	0	53071.6	39	9	28	19.67	146500	102376	75253		041309_127_Sprenger_Q3_01	Serum_BENIGN_3_rep4
7739	P69892	P69892	2 147 HBG2 HUMAN RecName Full Hemoglobin subunit gamma 2 AltName Full Hemoglobin gamma 2 chain Alt	Regular	1461.37	0	16052.3	10	2	12	19.86	22687	0	19935	7734 7735 7738	041309_127_Sprenger_Q3_01	Serum_BENIGN_3_rep4
8582	P61925	P61925	2 76 IPKA HUMAN RecName Full cAMP dependent protein kinase inhibitor alpha AltName Full cAMP depen	Regular	1450.96	0	7857.34	7	2	5	38.67	80513	102867	27850		041309_127_Sprenger_Q3_01	Serum_BENIGN_3_rep4
7738	P69891	P69891	2 147 HBG1 HUMAN RecName Full Hemoglobin subunit gamma 1 AltName Full Hemoglobin gamma 1 chain Alt	Regular	1394.67	0	16066.3	12	3	12	36.3	25438	6888	17853	7734 7735 7739	041309_127_Sprenger_Q3_01	Serum_BENIGN_3_rep4
955	P06727	P06727	21 396 APOA4 HUMAN RecName Full Apolipoprotein A IV Short Apo AIV Short ApoA IV Flags Precursor	Regular	1125.81	0	43402.6	37	10	41	32.98	92831	49502	57525		041309_127_Sprenger_Q3_01	Serum_BENIGN_3_rep4
8112	P06331	P06331	20 146 HV209 HUMAN RecName Full Ig heavy chain V II region ARH 77 Flags Precursor	Regular	1124.47	0	14048.7	13	4	5	39.37	40526	33666	21970		041309_127_Sprenger_Q3_01	Serum_BENIGN_3_rep4
13431	P00747	P00747	20 810 PLMN HUMAN RecName Full Plasminogen EC 3 4 21 7 Contains RecName Full Plasmin heavy chain A	Regular	1069.06	0	91169.8	80	19	61	33.75	213089	69093	126999		041309_127_Sprenger_Q3_01	Serum_BENIGN_3_rep4
17362	P00734	P00734	25 622 THRB HUMAN RecName Full Prothrombin EC 3 4 21 5 AltName Full Coagulation factor II Contains	Regular	1042.67	0	68962.6	66	14	47	33.61	152821	65601	102445		041309_127_Sprenger_Q3_01	Serum_BENIGN_3_rep4
2966	P08603	P08603	19 1231 CFAH HUMAN RecName Full Complement factor H AltName Full H factor 1 Flags Precursor	Regular	1009.26	0	141615	111	25	96	15.58	239445	61940	164430		041309_127_Sprenger_Q3_01	Serum_BENIGN_3_rep4
531	P43652	P43652	22 599 AFAM HUMAN RecName Full Afamin AltName Full Alpha albumin Short Alpha Alb Flags Precursor	Regular	954.741	0	68516	40	11	60	23.18	70093	40603	36883		041309_127_Sprenger_Q3_01	Serum_BENIGN_3_rep4
3568	P10909	P10909	23 449 CLUS HUMAN RecName Full Clusterin AltName Full Complement associated protein SP 40 40 AltNa	Regular	905.5	0	50632.9	33	7	36	21.08	88005	78412	65947		041309_127_Sprenger_Q3_01	Serum_BENIGN_3_rep4
703	P02760	P02760	20 352 AMBP HUMAN RecName Full Protein AMBP Contains RecName Full Alpha 1 microglobulin Short Prot	Regular	881.669	0	37970.6	37	12	26	35.44	77198	38293	40059		041309_127_Sprenger_Q3_01	Serum_BENIGN_3_rep4
964	P02649	P02649	19 317 APOE HUMAN RecName Full Apolipoprotein E Short Apo E Flags Precursor	Regular	857.489	0	34293.8	24	5	29	27.09	26028	16543	18086		041309_127_Sprenger_Q3_01	Serum_BENIGN_3_rep4
866	P01008	P01008	33 464 ANT3 HUMAN RecName Full Antithrombin III Short ATIII Flags Precursor	Regular	852.048	0	49381.4	22	5	34	11.81	54038	49060	24963		041309_127_Sprenger_Q3_01	Serum_BENIGN_3_rep4
1858	P04003	P04003	49 597 C4BPA HUMAN RecName Full C4b binding protein alpha chain Short C4bp AltName Full Proline ri	Regular	804.737	0	63723.7	54	15	42	18.94	92322	54012	93618		041309_127_Sprenger_Q3_01	Serum_BENIGN_3_rep4
14104	P20742	P20742	26 1482 PZP HUMAN RecName Full Pregnancy zone protein AltName Full C3 and PZP like alpha 2 macrogl	Regular	701.598	0	162451	87	20	87	15.37	315655	61968	148621	172	041309_127_Sprenger_Q3_01	Serum_BENIGN_3_rep4
8729	P19827	P19827	28 911 ITIH1 HUMAN RecName Full Inter alpha trypsin inhibitor heavy chain H1 Short Inter alpha inhi	Regular	638.846	0	98927.9	54	12	54	16.97	124196	71668	83146		041309_127_Sprenger_Q3_01	Serum_BENIGN_3_rep4
10590	P55082	P55082	19 362 MFAP3 HUMAN RecName Full Microfibril associated glycoprotein 3 Flags Precursor	Regular	632.388	0	38623.1	14	5	24	15.12	17200	7653	10506		041309_127_Sprenger_Q3_01	Serum_BENIGN_3_rep4
958	P04114	P04114	28 4563 APOB HUMAN RecName Full Apolipoprotein B 100 Short Apo B 100 Contains RecName Full Apolipo	Regular	623.747	0	514243	247	73	348	16.95	583807	57578	298296		041309_127_Sprenger_Q3_01	Serum_BENIGN_3_rep4
31550	RANDOM11215	RANDOM11215	Random Sequence 11215	Random	621.376	1.47	60082.7	10	4	35	8.54	67211	98209.5	24887		041309_127_Sprenger_Q3_01	Serum_BENIGN_3_rep4
7814	P05546	P05546	20 499 HEP2 HUMAN RecName Full Heparin cofactor 2 AltName Full Heparin cofactor II Short HC II Alt	Regular	591.803	1.45	55131.2	19	5	35	9.79	47873	43148	31041		041309_127_Sprenger_Q3_01	Serum_BENIGN_3_rep4
6484	P02751	P02751	32 2386 FINC HUMAN RecName Full Fibronectin Short FN AltName Full Cold insoluble globulin Short CI	Regular	549.799	1.43	263081	134	45	143	16.69	243955	44008	137054		041309_127_Sprenger_Q3_01	Serum_BENIGN_3_rep4
17784	Q92956	Q92956	39 283 TNR14 HUMAN RecName Full Tumor necrosis factor receptor superfamily member 14 AltName Full	Regular	510.825	1.41	27450.5	18	5	14	48.98	352948	351374	47896		041309_127_Sprenger_Q3_01	Serum_BENIGN_3_rep4
16900	P29083	P29083	T2EA HUMAN RecName Full General transcription factor IIE subunit 1 AltName Full Transcription init	Regular	504.102	1.39	49794.4	20	9	46	22.1	35180	10534	32068		041309_127_Sprenger_Q3_01	Serum_BENIGN_3_rep4
5355	Q16254	Q16254	E2F4 HUMAN RecName Full Transcription factor E2F4 Short E2F 4	Regular	487.043	1.37	44302.6	12	4	28	19.85	9708	5040	12613		041309_127_Sprenger_Q3_01	Serum_BENIGN_3_rep4
11136	Q9BUA6	Q9BUA6	MYLPL HUMAN RecName Full Myosin light chain 2 lymphocyte specific AltName Full Precursor lymphocy	Regular	468.552	1.35	25536.1	17	7	25	17.26	8063	3990	6076		041309_127_Sprenger_Q3_01	Serum_BENIGN_3_rep4
30585	RANDOM10250	RANDOM10250	Random Sequence 10250	Random	453.161	2.67	36404	7	3	19	16.31	2747	3240	4039		041309_127_Sprenger_Q3_01	Serum_BENIGN_3_rep4
20604	RANDOM269	RANDOM269	Random Sequence 269	Random	438.967	3.95	30489.9	10	4	25	9.59	9592	7248	6409		041309_127_Sprenger_Q3_01	Serum_BENIGN_3_rep4
659	P02768	P02768	19 609 ALBU HUMAN RecName Full Serum albumin Flags Precursor	Regular	113021	0	69240.2	1036	61	54	78.34	29968320	5346956	27670730		041309_127_Sprenger_Q3_02	Serum_BENIGN_3_rep5
8378	P01834	P01834	IGKC HUMAN RecName Full Ig kappa chain C region	Regular	82973.8	0	11779.9	146	5	7	80.19	2769071	2380314	2371791		041309_127_Sprenger_Q3_02	Serum_BENIGN_3_rep5
953	P02647	P02647	19 267 APOA1 HUMAN RecName Full Apolipoprotein A I Short Apo AI Short ApoA I Contains RecName Full	Regular	70336.4	0	28961.6	322	23	31	81.53	5246582	1985836	4602355		041309_127_Sprenger_Q3_02	Serum_BENIGN_3_rep5
9582	P01842	P01842	LAC HUMAN RecName Full Ig lambda chain C regions	Regular	62250.8	0	11407.6	110	7	7	82.86	1264935	1021447	1022071		041309_127_Sprenger_Q3_02	Serum_BENIGN_3_rep5
9544	P01620	P01620	KV302 HUMAN RecName Full Ig kappa chain V III region SIE	Regular	45045.4	0	11889.1	59	6	6	45.87	202832	25226	208237	9545 9546 9547 9549 9554 9555	041309_127_Sprenger_Q3_02	Serum_BENIGN_3_rep5
8371	P01857	P01857	IGHG1 HUMAN RecName Full Ig gamma 1 chain C region	Regular	44112.6	0	36619.2	209	12	21	48.48	3490065	1509339	3094387	8372 8373 8374	041309_127_Sprenger_Q3_02	Serum_BENIGN_3_rep5
954	P02652	P02652	19 100 APOA2 HUMAN RecName Full Apolipoprotein A II Short Apo AII Short ApoA II Contains RecName F	Regular	40613.3	0	9360.69	81	6	9	80.49	426003	347795	343822		041309_127_Sprenger_Q3_02	Serum_BENIGN_3_rep5
17952	P02787	P02787	20 698 TRFE HUMAN RecName Full Serotransferrin Short Transferrin AltName Full Siderophilin AltName	Regular	34818.6	0	77348.6	552	49	75	82.18	3116290	646815	2394545		041309_127_Sprenger_Q3_02	Serum_BENIGN_3_rep5
9554	P18135	P18135	21 129 KV312 HUMAN RecName Full Ig kappa chain V III region HAH Flags Precursor	Regular	31349.7	0	11932.2	45	6	7	45.87	202832	0	113107	9544 9545 9546 9547 9549 9555	041309_127_Sprenger_Q3_02	Serum_BENIGN_3_rep5
9547	P01623	P01623	KV305 HUMAN RecName Full Ig kappa chain V III region WOL	Regular	30926.7	0	11860.2	43	5	7	45.87	200413	0	112050	9544 9545 9546 9549 9554 9555	041309_127_Sprenger_Q3_02	Serum_BENIGN_3_rep5
9546	P01622	P01622	KV304 HUMAN RecName Full Ig kappa chain V III region Ti	Regular	30518	0	11902.2	42	6	6	61.47	175724	26524.2	96587	9544 9545 9547 9549 9554 9555	041309_127_Sprenger_Q3_02	Serum_BENIGN_3_rep5
9555	P18136	P18136	21 129 KV313 HUMAN RecName Full Ig kappa chain V III region HIC Flags Precursor	Regular	30464	0	11819.1	41	5	6	66.06	193294	72388.8	110830	9544 9545 9546 9547 9549 9554	041309_127_Sprenger_Q3_02	Serum_BENIGN_3_rep5
9549	P04206	P04206	KV307 HUMAN RecName Full Ig kappa chain V III region GOL AltName Full Rheumatoid factor	Regular	30398.5	0	11944.4	40	5	8	37.61	175098	0	95994	9544 9545 9546 9547 9554 9555	041309_127_Sprenger_Q3_02	Serum_BENIGN_3_rep5
8011	P00738	P00738	19 406 HPT HUMAN RecName Full Haptoglobin Contains RecName Full Haptoglobin alpha chain Contains R	Regular	30164	0	44033.4	290	22	27	69.85	2496470	758325	1965979	8010	041309_127_Sprenger_Q3_02	Serum_BENIGN_3_rep5
961	P02656	P02656	21 99 APOC3 HUMAN RecName Full Apolipoprotein C III Short Apo CIII Short ApoC III Flags Precursor	Regular	25832.7	0	8764.68	25	3	9	60.76	72247	96390	68509		041309_127_Sprenger_Q3_02	Serum_BENIGN_3_rep5
9545	P01621	P01621	5 100 KV303 HUMAN RecName Full Ig kappa chain V III region NG9 Flags Precursor Fragment	Regular	23654.2	0	10502.6	34	5	6	35.42	138146	119580	82401	9544 9546 9547 9549 9554 9555	041309_127_Sprenger_Q3_02	Serum_BENIGN_3_rep5
8372	P01859	P01859	IGHG2 HUMAN RecName Full Ig gamma 2 chain C region	Regular	19984.5	0	36528	142	16	20	49.39	2281466	156016	1323204	8371 8373 8374	041309_127_Sprenger_Q3_02	Serum_BENIGN_3_rep5
8374	P01861	P01861	IGHG4 HUMAN RecName Full Ig gamma 4 chain C region	Regular	19832.3	0	36453.8	132	14	20	68.81	2035832	316630	1275895	8371 8372 8373	041309_127_Sprenger_Q3_02	Serum_BENIGN_3_rep5
7811	P02790	P02790	24 462 HEMO HUMAN RecName Full Hemopexin AltName Full Beta 1B glycoprotein Flags Precursor	Regular	17589.8	0	49979.8	144	16	34	50.57	924711	557315	661825		041309_127_Sprenger_Q3_02	Serum_BENIGN_3_rep5
8367	P01876	P01876	IGHA1 HUMAN RecName Full Ig alpha 1 chain C region	Regular	15079.4	0	38510.1	158	16	23	56.37	847160	394521	674114	8368	041309_127_Sprenger_Q3_02	Serum_BENIGN_3_rep5
9557	P01625	P01625	KV402 HUMAN RecName Full Ig kappa chain V IV region Len	Regular	13655.8	0	12754.1	31	2	7	15.79	63538	0	53321	9558 9559	041309_127_Sprenger_Q3_02	Serum_BENIGN_3_rep5
160	P01009	P01009	25 418 A1AT HUMAN RecName Full Alpha 1 antitrypsin AltName Full Alpha 1 protease inhibitor AltName	Regular	12205.6	0	44381.6	213	21	33	62.94	1517426	703692	1014031		041309_127_Sprenger_Q3_02	Serum_BENIGN_3_rep5
8373	P01860	P01860	IGHG3 HUMAN RecName Full Ig gamma 3 chain C region AltName Full Heavy chain disease protein AltNam	Regular	12200.9	0	42313.5	125	17	24	42.97	2329987	416098	1405713	8371 8372 8374	041309_127_Sprenger_Q3_02	Serum_BENIGN_3_rep5
8010	P00739	P00739	20 348 HPTR HUMAN RecName Full Haptoglobin related protein Flags Precursor	Regular	11207.6	0	37448.3	115	12	23	33.43	1488455	125751	847360	8011	041309_127_Sprenger_Q3_02	Serum_BENIGN_3_rep5
3765	P01024	P01024	23 1663 CO3 HUMAN RecName Full Complement C3 AltName Full C3 and PZP like alpha 2 macroglobulin do	Regular	10782.5	0	186491	640	74	135	56.86	2655316	391150	2060718		041309_127_Sprenger_Q3_02	Serum_BENIGN_3_rep5
157	P02763	P02763	19 201 A1AG1 HUMAN RecName Full Alpha 1 acid glycoprotein 1 Short AGP 1 AltName Full Orosomucoid 1	Regular	10458	0	21788.2	67	6	16	36.07	338782	228712	273776	158	041309_127_Sprenger_Q3_02	Serum_BENIGN_3_rep5
9558	P06313	P06313	21 133 KV403 HUMAN RecName Full Ig kappa chain V IV region JI Flags Precursor	Regular	9665.53	0	12524.9	25	3	7	52.21	36654	36654	41072	9557 9559	041309_127_Sprenger_Q3_02	Serum_BENIGN_3_rep5
8375	P01871	P01871	IGHM HUMAN RecName Full Ig mu chain C region	Regular	8276.67	0	49991	141	18	38	55.31	565974	193200	379618	11062	041309_127_Sprenger_Q3_02	Serum_BENIGN_3_rep5
18850	P02774	P02774	17 474 VTDB HUMAN RecName Full Vitamin D binding protein Short DBP Short VDB AltName Full Group sp	Regular	7961.29	0	52840.3	157	19	44	51.53	358000	108451	291580		041309_127_Sprenger_Q3_02	Serum_BENIGN_3_rep5
187	P01011	P01011	24 423 AACT HUMAN RecName Full Alpha 1 antichymotrypsin Short ACT AltName Full Cell growth inhibit	Regular	7888.55	0	45322.9	85	10	31	34.25	235072	116298	152336		041309_127_Sprenger_Q3_02	Serum_BENIGN_3_rep5
9559	P06314	P06314	21 134 KV404 HUMAN RecName Full Ig kappa chain V IV region B17 Flags Precursor	Regular	7711.84	0	12858.3	17	2	7	15.79	32849	0	26607	9557 9558	041309_127_Sprenger_Q3_02	Serum_BENIGN_3_rep5
8116	P01765	P01765	HV304 HUMAN RecName Full Ig heavy chain V III region TIL	Regular	7554.54	0	11726.2	34	5	6	51.3	113753	61107.5	118168	8114 8115	041309_127_Sprenger_Q3_02	Serum_BENIGN_3_rep5
8115	P01764	P01764	20 117 HV303 HUMAN RecName Full Ig heavy chain V III region VH26 Flags Precursor	Regular	7141.36	0	10559.7	23	3	6	35.71	108779	0	84133	8114 8116	041309_127_Sprenger_Q3_02	Serum_BENIGN_3_rep5
172	P01023	P01023	24 1474 A2MG HUMAN RecName Full Alpha 2 macroglobulin Short Alpha 2 M AltName Full C3 and PZP like	Regular	6441.94	0	162223	435	50	95	48.45	1383483	277595	975455	14104	041309_127_Sprenger_Q3_02	Serum_BENIGN_3_rep5
10118	P01714	P01714	LV301 HUMAN RecName Full Ig lambda chain V III region SH	Regular	6348.98	0	11506.6	26	3	7	57.41	48313	47476	58850		041309_127_Sprenger_Q3_02	Serum_BENIGN_3_rep5
9512	P01593	P01593	KV101 HUMAN RecName Full Ig kappa chain V I region AG	Regular	5938.78	0	12106.4	20	3	6	53.7	52706	46764.7	40645	9526 9528	041309_127_Sprenger_Q3_02	Serum_BENIGN_3_rep5
9551	P04433	P04433	21 115 KV309 HUMAN RecName Full Ig kappa chain V III region VG Flags Precursor Fragment	Regular	5717.25	0	10464.6	21	2	5	28.42	117594	165945	87816		041309_127_Sprenger_Q3_02	Serum_BENIGN_3_rep5
8114	P01763	P01763	HV302 HUMAN RecName Full Ig heavy chain V III region WEA	Regular	5510.11	0	12255.7	25	4	6	47.37	91611	60695.5	82160	8115 8116	041309_127_Sprenger_Q3_02	Serum_BENIGN_3_rep5
11062	P04220	P04220	MUCB HUMAN RecName Full Ig mu heavy chain disease protein AltName Full BOT	Regular	5013.5	0	43570.6	74	14	35	51.66	411756	61410.5	187345	8375	041309_127_Sprenger_Q3_02	Serum_BENIGN_3_rep5
782	P01019	P01019	34 485 ANGT HUMAN RecName Full Angiotensinogen AltName Full Serpin A8 Contains RecName Full Angio	Regular	4982.91	0	49989.3	66	9	23	39.82	168274	98471	101248		041309_127_Sprenger_Q3_02	Serum_BENIGN_3_rep5
3	P63284	P63284	0 10 CLPB_ECOLI Chaperone protein ClpB OS=Escherichia coli (strain K12) GN=clpB PE=1 SV=1	Regular	4881.87	0	95756.3	116	12	66	26.37	509096	294350	411485		041309_127_Sprenger_Q3_02	Serum_BENIGN_3_rep5
7734	P68871	P68871	2 147 HBB HUMAN RecName Full Hemoglobin subunit beta AltName Full Hemoglobin beta chain AltName F	Regular	4625.26	0	15981.3	39	7	12	52.74	82551	38120	46621	7735	041309_127_Sprenger_Q3_02	Serum_BENIGN_3_rep5
9528	P01609	P01609	KV117 HUMAN RecName Full Ig kappa chain V I region Scw	Regular	4384.34	0	11878.1	14	3	6	70.37	29505	12473	13720	9512 9526	041309_127_Sprenger_Q3_02	Serum_BENIGN_3_rep5
9526	P01607	P01607	KV115 HUMAN RecName Full Ig kappa chain V I region Rei	Regular	4216.23	0	12016.3	11	3	5	68.52	32669	0	12763	9512 9528	041309_127_Sprenger_Q3_02	Serum_BENIGN_3_rep5
8368	P01877	P01877	IGHA2 HUMAN RecName Full Ig alpha 2 chain C region	Regular	4164.18	0	37324.7	85	14	22	63.24	449881	70829.2	245300	8367	041309_127_Sprenger_Q3_02	Serum_BENIGN_3_rep5
158	P19652	P19652	19 201 A1AG2 HUMAN RecName Full Alpha 1 acid glycoprotein 2 Short AGP 2 AltName Full Orosomucoid 2	Regular	3777.67	0	21936.3	40	5	18	29.51	207924	51308	125436	157	041309_127_Sprenger_Q3_02	Serum_BENIGN_3_rep5
6403	P02765	P02765	19 367 FETUA HUMAN RecName Full Alpha 2 HS glycoprotein AltName Full Ba alpha 2 glycoprotein AltNa	Regular	3674.69	0	38011.5	94	9	18	40.69	284121	131524	260780		041309_127_Sprenger_Q3_02	Serum_BENIGN_3_rep5
3772	P0C0L4	P0C0L4	20 1744 CO4A HUMAN RecName Full Complement C4 A AltName Full Acidic complement C4 AltName Full C3	Regular	3575.15	0	192117	305	50	117	41.91	777449	139114	480019	3773	041309_127_Sprenger_Q3_02	Serum_BENIGN_3_rep5
2964	P00751	P00751	26 764 CFAB HUMAN RecName Full Complement factor B EC 3 4 21 47 AltName Full C3 C5 convertase AltN	Regular	2973.48	0	84312.5	103	19	63	46.28	178078	75533	142640		041309_127_Sprenger_Q3_02	Serum_BENIGN_3_rep5
3773	P0C0L5	P0C0L5	20 1744 CO4B HUMAN RecName Full Complement C4 B AltName Full Basic complement C4 AltName Full C3	Regular	2830.59	0	192082	221	47	117	40.35	768504	0	328757	3772	041309_127_Sprenger_Q3_02	Serum_BENIGN_3_rep5
161	P04217	P04217	22 495 A1BG HUMAN RecName Full Alpha 1B glycoprotein AltName Full Alpha 1 B glycoprotein Flags Pr	Regular	2707.29	0	52511	48	8	28	18.35	157839	113590	111617		041309_127_Sprenger_Q3_02	Serum_BENIGN_3_rep5
2878	P00450	P00450	20 1065 CERU HUMAN RecName Full Ceruloplasmin EC 1 16 3 1 AltName Full Ferroxidase Flags Precurso	Regular	2596.71	0	120884	145	29	78	41.3	380606	156018	249734		041309_127_Sprenger_Q3_02	Serum_BENIGN_3_rep5
9542	P06310	P06310	21 133 KV206 HUMAN RecName Full Ig kappa chain V II region RPMI 6410 Flags Precursor	Regular	2471.22	0	12699.1	26	5	7	82.3	59151	55650	45572	9540 9541	041309_127_Sprenger_Q3_02	Serum_BENIGN_3_rep5
966	P02749	P02749	20 345 APOH HUMAN RecName Full Beta 2 glycoprotein 1 AltName Full Beta 2 glycoprotein I Short Beta	Regular	2403.23	0	37509.2	53	11	20	54.29	181056	101459	99428		041309_127_Sprenger_Q3_02	Serum_BENIGN_3_rep5
7735	P02042	P02042	2 147 HBD HUMAN RecName Full Hemoglobin subunit delta AltName Full Hemoglobin delta chain AltName	Regular	2353.41	0	16038.4	22	5	12	26.71	55430	0	23591	7734	041309_127_Sprenger_Q3_02	Serum_BENIGN_3_rep5
18856	P04004	P04004	20 478 VTNC HUMAN RecName Full Vitronectin AltName Full Serum spreading factor Short S protein Alt	Regular	2253.64	0	53076.4	64	13	26	30.94	101886	56670	98023		041309_127_Sprenger_Q3_02	Serum_BENIGN_3_rep5
3568	P10909	P10909	23 449 CLUS HUMAN RecName Full Clusterin AltName Full Complement associated protein SP 40 40 AltNa	Regular	2084.02	0	50632.9	58	9	36	41.22	157766	111336	125467		041309_127_Sprenger_Q3_02	Serum_BENIGN_3_rep5
9344	P01042	P01042	19 644 KNG1 HUMAN RecName Full Kininogen 1 AltName Full High molecular weight kininogen Short HMWK	Regular	2065.19	0	70923.3	70	15	60	34.5	250713	102884	154461		041309_127_Sprenger_Q3_02	Serum_BENIGN_3_rep5
2966	P08603	P08603	19 1231 CFAH HUMAN RecName Full Complement factor H AltName Full H factor 1 Flags Precursor	Regular	1909.25	0	141615	187	46	96	50.21	469860	200597	258536	6468	041309_127_Sprenger_Q3_02	Serum_BENIGN_3_rep5
955	P06727	P06727	21 396 APOA4 HUMAN RecName Full Apolipoprotein A IV Short Apo AIV Short ApoA IV Flags Precursor	Regular	1719.72	0	43402.6	60	14	41	45.74	153109	53380	87786		041309_127_Sprenger_Q3_02	Serum_BENIGN_3_rep5
14104	P20742	P20742	26 1482 PZP HUMAN RecName Full Pregnancy zone protein AltName Full C3 and PZP like alpha 2 macrogl	Regular	1482.15	0	162451	155	35	87	27.59	349418	53435	225533	172	041309_127_Sprenger_Q3_02	Serum_BENIGN_3_rep5
9541	P06309	P06309	5 117 KV205 HUMAN RecName Full Ig kappa chain V II region GM607 Flags Precursor Fragment	Regular	1452.44	0	12490	13	3	5	35.4	61086	0	28443	9540 9542	041309_127_Sprenger_Q3_02	Serum_BENIGN_3_rep5
9540	P01617	P01617	KV204 HUMAN RecName Full Ig kappa chain V II region TEW	Regular	1231.62	0	12172.7	10	3	5	35.4	61086	12375	27848	9541 9542	041309_127_Sprenger_Q3_02	Serum_BENIGN_3_rep5
9453	Q3LI64	Q3LI64	KRA61 HUMAN RecName Full Keratin associated protein 6 1	Regular	1169.91	0	7792.28	15	4	5	85.92	11452	11751	11060		041309_127_Sprenger_Q3_02	Serum_BENIGN_3_rep5
17362	P00734	P00734	25 622 THRB HUMAN RecName Full Prothrombin EC 3 4 21 5 AltName Full Coagulation factor II Contains	Regular	1103.77	0	68962.6	60	15	47	34.95	97307	50916	66854		041309_127_Sprenger_Q3_02	Serum_BENIGN_3_rep5
866	P01008	P01008	33 464 ANT3 HUMAN RecName Full Antithrombin III Short ATIII Flags Precursor	Regular	1101.45	0	49381.4	44	10	34	22.45	51934	34145	32006		041309_127_Sprenger_Q3_02	Serum_BENIGN_3_rep5
10098	P01700	P01700	LV102 HUMAN RecName Full Ig lambda chain V I region HA	Regular	1044.43	0	12010.2	19	2	8	18.75	48024	58489.5	40313		041309_127_Sprenger_Q3_02	Serum_BENIGN_3_rep5
15061	Q9Y3B9	Q9Y3B9	RRP15 HUMAN RecName Full RRP15 like protein AltName Full Ribosomal RNA processing protein 15	Regular	1009.05	0	31655.3	28	11	33	31.21	32632	5108	15974		041309_127_Sprenger_Q3_02	Serum_BENIGN_3_rep5
13431	P00747	P00747	20 810 PLMN HUMAN RecName Full Plasminogen EC 3 4 21 7 Contains RecName Full Plasmin heavy chain A	Regular	980.799	0	91169.8	89	20	61	27.31	178917	75826	113720		041309_127_Sprenger_Q3_02	Serum_BENIGN_3_rep5
8237	P05155	P05155	23 500 IC1 HUMAN RecName Full Plasma protease C1 inhibitor Short C1 Inh Short C1Inh AltName Full C	Regular	935.814	0	53071.6	42	9	28	28.24	107058	82513	75844		041309_127_Sprenger_Q3_02	Serum_BENIGN_3_rep5
8016	P04196	P04196	19 525 HRG HUMAN RecName Full Histidine rich glycoprotein AltName Full Histidine proline rich glyc	Regular	729.92	0	58572.4	39	8	33	19.33	35779	20596	29958		041309_127_Sprenger_Q3_02	Serum_BENIGN_3_rep5
7814	P05546	P05546	20 499 HEP2 HUMAN RecName Full Heparin cofactor 2 AltName Full Heparin cofactor II Short HC II Alt	Regular	723.74	0	55131.2	29	8	35	11.04	108829	41897	43811		041309_127_Sprenger_Q3_02	Serum_BENIGN_3_rep5
1858	P04003	P04003	49 597 C4BPA HUMAN RecName Full C4b binding protein alpha chain Short C4bp AltName Full Proline ri	Regular	718.622	0	63723.7	42	12	42	24.77	65361	53133	53898		041309_127_Sprenger_Q3_02	Serum_BENIGN_3_rep5
3832	Q9Y215	Q9Y215	23 455 COLQ HUMAN RecName Full Acetylcholinesterase collagenic tail peptide AltName Full AChE Q su	Regular	653.743	0	46140.7	19	7	23	16.86	17313	5145	11345		041309_127_Sprenger_Q3_02	Serum_BENIGN_3_rep5
6239	Q6P587	Q6P587	FAHD1 HUMAN RecName Full Fumarylacetoacetate hydrolase domain containing protein 1 EC 3 AltNa	Regular	651.25	0	25128.1	15	2	19	6.25	833221	2494359	395343		041309_127_Sprenger_Q3_02	Serum_BENIGN_3_rep5
958	P04114	P04114	28 4563 APOB HUMAN RecName Full Apolipoprotein B 100 Short Apo B 100 Contains RecName Full Apolipo	Regular	626.381	0	514243	308	78	348	20.97	566924	47355	365451		041309_127_Sprenger_Q3_02	Serum_BENIGN_3_rep5
531	P43652	P43652	22 599 AFAM HUMAN RecName Full Afamin AltName Full Alpha albumin Short Alpha Alb Flags Precursor	Regular	618.24	0	68516	28	8	60	9.86	52862	41623	33246		041309_127_Sprenger_Q3_02	Serum_BENIGN_3_rep5
8730	P19823	P19823	19 946 ITIH2 HUMAN RecName Full Inter alpha trypsin inhibitor heavy chain H2 Short Inter alpha inhi	Regular	594.646	0	104695	41	10	70	13.36	152001	86047	77426		041309_127_Sprenger_Q3_02	Serum_BENIGN_3_rep5
696	P35858	P35858	28 605 ALS HUMAN RecName Full Insulin like growth factor binding protein complex acid labile chain	Regular	588.828	0	63988	26	8	34	20.93	12260	6593	11653		041309_127_Sprenger_Q3_02	Serum_BENIGN_3_rep5
6484	P02751	P02751	32 2386 FINC HUMAN RecName Full Fibronectin Short FN AltName Full Cold insoluble globulin Short CI	Regular	569.327	0	263081	163	46	143	17.41	245568	45512	161676		041309_127_Sprenger_Q3_02	Serum_BENIGN_3_rep5
26328	RANDOM5993	RANDOM5993	Random Sequence 5993	Random	554.373	1.23	25436.7	20	7	21	33.93	8751	4195.5	8555		041309_127_Sprenger_Q3_02	Serum_BENIGN_3_rep5
634	Q9Y243	Q9Y243	AKT3 HUMAN RecName Full RAC gamma serine threonine protein kinase EC 2 7 11 1 AltName Full RAC PK	Regular	484.14	1.22	56230.9	30	10	48	16.49	103802	81479	52335		041309_127_Sprenger_Q3_02	Serum_BENIGN_3_rep5
4215	Q1ZYL8	Q1ZYL8	16 232 CS036 HUMAN RecName Full Uncharacterized protein C19orf36 AltName Full Sperm 22 kDa protein	Regular	468.656	1.2	25579.7	12	3	15	15.21	2668	4293	8890		041309_127_Sprenger_Q3_02	Serum_BENIGN_3_rep5
8729	P19827	P19827	28 911 ITIH1 HUMAN RecName Full Inter alpha trypsin inhibitor heavy chain H1 Short Inter alpha inhi	Regular	461.264	1.19	98927.9	50	13	54	12.1	105808	61219	69220		041309_127_Sprenger_Q3_02	Serum_BENIGN_3_rep5
28296	RANDOM7961	RANDOM7961	Random Sequence 7961	Random	447.851	2.35	39053.8	20	7	31	20.81	33167	4613	19622		041309_127_Sprenger_Q3_02	Serum_BENIGN_3_rep5
3120	Q9H444	Q9H444	CHM4B HUMAN RecName Full Charged multivesicular body protein 4b AltName Full Chromatin modifying p	Regular	427.637	2.33	24950.2	15	5	23	48.21	16153	4247	6609		041309_127_Sprenger_Q3_02	Serum_BENIGN_3_rep5
8895	Q9P260	Q9P260	K1468 HUMAN RecName Full LisH domain and HEAT repeat containing protein KIAA1468	Regular	408.275	2.3	135542	35	15	104	10.36	67842	49576	21290		041309_127_Sprenger_Q3_02	Serum_BENIGN_3_rep5
11869	Q7Z3S9	Q7Z3S9	NT2NL HUMAN RecName Full Notch homolog 2 N terminal like protein	Regular	407.384	2.27	27716.8	25	10	21	28.81	656918	4321	30871		041309_127_Sprenger_Q3_02	Serum_BENIGN_3_rep5
8250	P54105	P54105	2 237 ICLN HUMAN RecName Full Methylosome subunit pICln AltName Full Chloride conductance regulato	Regular	393.452	2.25	26255.3	21	6	11	35.59	25986	13895	22746		041309_127_Sprenger_Q3_02	Serum_BENIGN_3_rep5
7202	Q5SZD4	Q5SZD4	GLYL3 HUMAN RecName Full Glycine N acyltransferase like protein 3 EC 2 3 1	Regular	382.085	2.22	33159.9	13	5	24	9.38	58047	34900.5	34253		041309_127_Sprenger_Q3_02	Serum_BENIGN_3_rep5
21602	RANDOM1267	RANDOM1267	Random Sequence 1267	Random	374.757	3.3	28496.6	16	8	22	35.8	121228	72318	16344		041309_127_Sprenger_Q3_02	Serum_BENIGN_3_rep5
6468	Q02985	Q02985	19 330 FHR3 HUMAN RecName Full Complement factor H related protein 3 Short FHR 3 AltName Full H fa	Regular	365.148	3.26	36508.4	19	6	22	20.51	40626	5043.41	17696	2966	041309_127_Sprenger_Q3_02	Serum_BENIGN_3_rep5
8378	P01834	P01834	IGKC HUMAN RecName Full Ig kappa chain C region	Regular	114526	0	11779.9	142	5	7	80.19	1988182	1712072	1329180		041309_127_Sprenger_Q3_03	Serum_BENIGN_3_rep6
659	P02768	P02768	19 609 ALBU HUMAN RecName Full Serum albumin Flags Precursor	Regular	108848	0	69240.2	1199	59	54	79.36	25145900	4157892	20716410		041309_127_Sprenger_Q3_03	Serum_BENIGN_3_rep6
9582	P01842	P01842	LAC HUMAN RecName Full Ig lambda chain C regions	Regular	61512.3	0	11407.6	108	6	7	82.86	997910	811275	726888		041309_127_Sprenger_Q3_03	Serum_BENIGN_3_rep6
953	P02647	P02647	19 267 APOA1 HUMAN RecName Full Apolipoprotein A I Short Apo AI Short ApoA I Contains RecName Full	Regular	58868.9	0	28961.6	330	21	31	72.69	4528593	1716029	3622503		041309_127_Sprenger_Q3_03	Serum_BENIGN_3_rep6
9544	P01620	P01620	KV302 HUMAN RecName Full Ig kappa chain V III region SIE	Regular	45691.8	0	11889.1	63	6	6	66.06	178329	29273.6	182356	9512 9545 9546 9547 9549 9554 9555	041309_127_Sprenger_Q3_03	Serum_BENIGN_3_rep6
8371	P01857	P01857	IGHG1 HUMAN RecName Full Ig gamma 1 chain C region	Regular	38149.3	0	36619.2	234	16	21	77.27	3220999	1575702	2448258	8372 8373 8374	041309_127_Sprenger_Q3_03	Serum_BENIGN_3_rep6
17952	P02787	P02787	20 698 TRFE HUMAN RecName Full Serotransferrin Short Transferrin AltName Full Siderophilin AltName	Regular	35284.6	0	77348.6	605	46	75	78.79	2750975	560132	1972403		041309_127_Sprenger_Q3_03	Serum_BENIGN_3_rep6
8011	P00738	P00738	19 406 HPT HUMAN RecName Full Haptoglobin Contains RecName Full Haptoglobin alpha chain Contains R	Regular	35176.6	0	44033.4	271	22	27	68.3	2109778	601867	1570497	8010	041309_127_Sprenger_Q3_03	Serum_BENIGN_3_rep6
9547	P01623	P01623	KV305 HUMAN RecName Full Ig kappa chain V III region WOL	Regular	32616.7	0	11860.2	49	6	7	52.29	178879	0	96654	9512 9544 9545 9546 9549 9554 9555	041309_127_Sprenger_Q3_03	Serum_BENIGN_3_rep6
8116	P01765	P01765	HV304 HUMAN RecName Full Ig heavy chain V III region TIL	Regular	32481.5	0	11726.2	37	3	6	26.09	51456	49972	49499	8115	041309_127_Sprenger_Q3_03	Serum_BENIGN_3_rep6
9554	P18135	P18135	21 129 KV312 HUMAN RecName Full Ig kappa chain V III region HAH Flags Precursor	Regular	30878.2	0	11932.2	48	6	7	52.29	178879	0	96584	9512 9544 9545 9546 9547 9549 9555	041309_127_Sprenger_Q3_03	Serum_BENIGN_3_rep6
9549	P04206	P04206	KV307 HUMAN RecName Full Ig kappa chain V III region GOL AltName Full Rheumatoid factor	Regular	30399.2	0	11944.4	45	5	8	55.05	159502	31908.6	88226	9512 9544 9545 9546 9547 9554 9555	041309_127_Sprenger_Q3_03	Serum_BENIGN_3_rep6
9546	P01622	P01622	KV304 HUMAN RecName Full Ig kappa chain V III region Ti	Regular	30335	0	11902.2	44	5	6	44.04	159773	0	87279	9512 9544 9545 9547 9549 9554 9555	041309_127_Sprenger_Q3_03	Serum_BENIGN_3_rep6
9555	P18136	P18136	21 129 KV313 HUMAN RecName Full Ig kappa chain V III region HIC Flags Precursor	Regular	29941.4	0	11819.1	46	6	6	66.06	173996	39075.8	93973	9512 9544 9545 9546 9547 9549 9554	041309_127_Sprenger_Q3_03	Serum_BENIGN_3_rep6
954	P02652	P02652	19 100 APOA2 HUMAN RecName Full Apolipoprotein A II Short Apo AII Short ApoA II Contains RecName F	Regular	27189.1	0	9360.69	77	6	9	80.49	365437	305321	304140		041309_127_Sprenger_Q3_03	Serum_BENIGN_3_rep6
8374	P01861	P01861	IGHG4 HUMAN RecName Full Ig gamma 4 chain C region	Regular	26144.8	0	36453.8	149	14	20	62.39	1840731	261075	1022810	8371 8372 8373	041309_127_Sprenger_Q3_03	Serum_BENIGN_3_rep6
9545	P01621	P01621	5 100 KV303 HUMAN RecName Full Ig kappa chain V III region NG9 Flags Precursor Fragment	Regular	24002.6	0	10502.6	35	5	6	58.33	104529	89994.4	70102	9512 9544 9546 9547 9549 9554 9555	041309_127_Sprenger_Q3_03	Serum_BENIGN_3_rep6
8115	P01764	P01764	20 117 HV303 HUMAN RecName Full Ig heavy chain V III region VH26 Flags Precursor	Regular	21935.8	0	10559.7	26	2	6	30.61	48700	0	36232	8116	041309_127_Sprenger_Q3_03	Serum_BENIGN_3_rep6
8372	P01859	P01859	IGHG2 HUMAN RecName Full Ig gamma 2 chain C region	Regular	21727.2	0	36528	140	17	20	60.74	1700633	153888	859650	8371 8373 8374	041309_127_Sprenger_Q3_03	Serum_BENIGN_3_rep6
7811	P02790	P02790	24 462 HEMO HUMAN RecName Full Hemopexin AltName Full Beta 1B glycoprotein Flags Precursor	Regular	17613.3	0	49979.8	144	17	34	60.14	635489	350519	467068		041309_127_Sprenger_Q3_03	Serum_BENIGN_3_rep6
8373	P01860	P01860	IGHG3 HUMAN RecName Full Ig gamma 3 chain C region AltName Full Heavy chain disease protein AltNam	Regular	17450.4	0	42313.5	155	20	24	59.95	1877382	132459	1045583	8371 8372 8374	041309_127_Sprenger_Q3_03	Serum_BENIGN_3_rep6
8117	P01766	P01766	HV305 HUMAN RecName Full Ig heavy chain V III region BRO	Regular	15264.8	0	13340.8	37	3	6	42.5	115534	76835	134664	8114 8128	041309_127_Sprenger_Q3_03	Serum_BENIGN_3_rep6
8010	P00739	P00739	20 348 HPTR HUMAN RecName Full Haptoglobin related protein Flags Precursor	Regular	12069.7	0	37448.3	108	11	23	27.66	1185833	61898.1	650871	8011	041309_127_Sprenger_Q3_03	Serum_BENIGN_3_rep6
8367	P01876	P01876	IGHA1 HUMAN RecName Full Ig alpha 1 chain C region	Regular	10884.5	0	38510.1	140	14	23	56.37	603574	270116	413131	8368	041309_127_Sprenger_Q3_03	Serum_BENIGN_3_rep6
157	P02763	P02763	19 201 A1AG1 HUMAN RecName Full Alpha 1 acid glycoprotein 1 Short AGP 1 AltName Full Orosomucoid 1	Regular	10646.3	0	21788.2	77	8	16	52.46	398954	282608	256100	158	041309_127_Sprenger_Q3_03	Serum_BENIGN_3_rep6
160	P01009	P01009	25 418 A1AT HUMAN RecName Full Alpha 1 antitrypsin AltName Full Alpha 1 protease inhibitor AltName	Regular	10379.7	0	44381.6	231	21	33	55.58	1140570	458103	707252		041309_127_Sprenger_Q3_03	Serum_BENIGN_3_rep6
3765	P01024	P01024	23 1663 CO3 HUMAN RecName Full Complement C3 AltName Full C3 and PZP like alpha 2 macroglobulin do	Regular	10046	0	186491	698	86	135	65.45	2275092	328451	1653179		041309_127_Sprenger_Q3_03	Serum_BENIGN_3_rep6
9551	P04433	P04433	21 115 KV309 HUMAN RecName Full Ig kappa chain V III region VG Flags Precursor Fragment	Regular	8462.89	0	10464.6	25	2	5	28.42	62778	90672	58442		041309_127_Sprenger_Q3_03	Serum_BENIGN_3_rep6
8128	P01777	P01777	HV316 HUMAN RecName Full Ig heavy chain V III region TEI	Regular	8236.38	0	12673.3	21	2	6	15.97	81954	38329.2	74222	8114 8117	041309_127_Sprenger_Q3_03	Serum_BENIGN_3_rep6
9512	P01593	P01593	KV101 HUMAN RecName Full Ig kappa chain V I region AG	Regular	7958.81	0	12106.4	27	3	6	37.96	42754	41648.5	32918	9544 9545 9546 9547 9549 9554 9555	041309_127_Sprenger_Q3_03	Serum_BENIGN_3_rep6
10118	P01714	P01714	LV301 HUMAN RecName Full Ig lambda chain V III region SH	Regular	7836.72	0	11506.6	26	4	7	73.15	39281	37871	43783		041309_127_Sprenger_Q3_03	Serum_BENIGN_3_rep6
8375	P01871	P01871	IGHM HUMAN RecName Full Ig mu chain C region	Regular	7655.87	0	49991	143	17	38	51.11	455342	164853	295873	11062	041309_127_Sprenger_Q3_03	Serum_BENIGN_3_rep6
18850	P02774	P02774	17 474 VTDB HUMAN RecName Full Vitamin D binding protein Short DBP Short VDB AltName Full Group sp	Regular	7103.61	0	52840.3	167	20	44	52.62	481982	87950	241724		041309_127_Sprenger_Q3_03	Serum_BENIGN_3_rep6
7734	P68871	P68871	2 147 HBB HUMAN RecName Full Hemoglobin subunit beta AltName Full Hemoglobin beta chain AltName F	Regular	6423.81	0	15981.3	46	8	12	64.38	69159	34339.2	48394	7735 7739	041309_127_Sprenger_Q3_03	Serum_BENIGN_3_rep6
782	P01019	P01019	34 485 ANGT HUMAN RecName Full Angiotensinogen AltName Full Serpin A8 Contains RecName Full Angio	Regular	6335.22	0	49989.3	87	8	23	28.76	149833	98829	86671		041309_127_Sprenger_Q3_03	Serum_BENIGN_3_rep6
172	P01023	P01023	24 1474 A2MG HUMAN RecName Full Alpha 2 macroglobulin Short Alpha 2 M AltName Full C3 and PZP like	Regular	5881.28	0	162223	460	55	95	55.55	1093068	172228	727898	14104	041309_127_Sprenger_Q3_03	Serum_BENIGN_3_rep6
3	P63284	P63284	0 10 CLPB_ECOLI Chaperone protein ClpB OS=Escherichia coli (strain K12) GN=clpB PE=1 SV=1	Regular	5390.01	0	95756.3	133	11	66	18.55	542008	313753	555754		041309_127_Sprenger_Q3_03	Serum_BENIGN_3_rep6
187	P01011	P01011	24 423 AACT HUMAN RecName Full Alpha 1 antichymotrypsin Short ACT AltName Full Cell growth inhibit	Regular	5314.9	0	45322.9	95	11	31	35	223573	100173	155561		041309_127_Sprenger_Q3_03	Serum_BENIGN_3_rep6
6403	P02765	P02765	19 367 FETUA HUMAN RecName Full Alpha 2 HS glycoprotein AltName Full Ba alpha 2 glycoprotein AltNa	Regular	5042.56	0	38011.5	102	10	18	61.89	201195	96708	153623		041309_127_Sprenger_Q3_03	Serum_BENIGN_3_rep6
158	P19652	P19652	19 201 A1AG2 HUMAN RecName Full Alpha 1 acid glycoprotein 2 Short AGP 2 AltName Full Orosomucoid 2	Regular	4558.62	0	21936.3	47	7	18	45.9	210535	61668.7	116737	157	041309_127_Sprenger_Q3_03	Serum_BENIGN_3_rep6
8114	P01763	P01763	HV302 HUMAN RecName Full Ig heavy chain V III region WEA	Regular	4446.57	0	12255.7	16	4	6	52.63	37371	14774.2	30359	8117 8128	041309_127_Sprenger_Q3_03	Serum_BENIGN_3_rep6
2878	P00450	P00450	20 1065 CERU HUMAN RecName Full Ceruloplasmin EC 1 16 3 1 AltName Full Ferroxidase Flags Precurso	Regular	4399.98	0	120884	192	32	78	42.35	361150	124374	233051		041309_127_Sprenger_Q3_03	Serum_BENIGN_3_rep6
3773	P0C0L5	P0C0L5	20 1744 CO4B HUMAN RecName Full Complement C4 B AltName Full Basic complement C4 AltName Full C3	Regular	3819.41	0	192082	315	47	117	36.41	690996	62228.6	417491	3772	041309_127_Sprenger_Q3_03	Serum_BENIGN_3_rep6
959	P02654	P02654	27 83 APOC1 HUMAN RecName Full Apolipoprotein C I Short Apo CI Short ApoC I Flags Precursor	Regular	3181.28	0	6630.58	22	4	7	52.63	49714	43903	27615		041309_127_Sprenger_Q3_03	Serum_BENIGN_3_rep6
8368	P01877	P01877	IGHA2 HUMAN RecName Full Ig alpha 2 chain C region	Regular	3102.42	0	37324.7	71	13	22	45.59	319274	37010.7	165120	8367	041309_127_Sprenger_Q3_03	Serum_BENIGN_3_rep6
11062	P04220	P04220	MUCB HUMAN RecName Full Ig mu heavy chain disease protein AltName Full BOT	Regular	3079.77	0	43570.6	64	15	35	53.45	315921	60405.6	146287	8375	041309_127_Sprenger_Q3_03	Serum_BENIGN_3_rep6
966	P02749	P02749	20 345 APOH HUMAN RecName Full Beta 2 glycoprotein 1 AltName Full Beta 2 glycoprotein I Short Beta	Regular	3010.65	0	37509.2	60	10	20	46.32	97487	80964	63250		041309_127_Sprenger_Q3_03	Serum_BENIGN_3_rep6
3772	P0C0L4	P0C0L4	20 1744 CO4A HUMAN RecName Full Complement C4 A AltName Full Acidic complement C4 AltName Full C3	Regular	2964.65	0	192117	236	48	117	36.41	686845	42691.4	278036	3773	041309_127_Sprenger_Q3_03	Serum_BENIGN_3_rep6
9521	P01602	P01602	23 117 KV110 HUMAN RecName Full Ig kappa chain V I region HK102 Flags Precursor Fragment	Regular	2584.91	0	10461.5	21	3	4	42.11	59342	32218	57631		041309_127_Sprenger_Q3_03	Serum_BENIGN_3_rep6
9344	P01042	P01042	19 644 KNG1 HUMAN RecName Full Kininogen 1 AltName Full High molecular weight kininogen Short HMWK	Regular	2562.92	0	70923.3	80	12	60	20.61	199608	98253	121152		041309_127_Sprenger_Q3_03	Serum_BENIGN_3_rep6
2964	P00751	P00751	26 764 CFAB HUMAN RecName Full Complement factor B EC 3 4 21 47 AltName Full C3 C5 convertase AltN	Regular	2474.63	0	84312.5	93	14	63	27.74	166871	61491	112292		041309_127_Sprenger_Q3_03	Serum_BENIGN_3_rep6
161	P04217	P04217	22 495 A1BG HUMAN RecName Full Alpha 1B glycoprotein AltName Full Alpha 1 B glycoprotein Flags Pr	Regular	2424.26	0	52511	65	10	28	33.54	142411	100507	135806		041309_127_Sprenger_Q3_03	Serum_BENIGN_3_rep6
703	P02760	P02760	20 352 AMBP HUMAN RecName Full Protein AMBP Contains RecName Full Alpha 1 microglobulin Short Prot	Regular	2392.09	0	37970.6	50	9	26	33.93	53433	39290	37878		041309_127_Sprenger_Q3_03	Serum_BENIGN_3_rep6
3568	P10909	P10909	23 449 CLUS HUMAN RecName Full Clusterin AltName Full Complement associated protein SP 40 40 AltNa	Regular	1922.99	0	50632.9	53	9	36	29.74	125048	78867	88757		041309_127_Sprenger_Q3_03	Serum_BENIGN_3_rep6
7735	P02042	P02042	2 147 HBD HUMAN RecName Full Hemoglobin subunit delta AltName Full Hemoglobin delta chain AltName	Regular	1840.17	0	16038.4	15	4	12	32.19	28330	0	15902	7734 7739	041309_127_Sprenger_Q3_03	Serum_BENIGN_3_rep6
2966	P08603	P08603	19 1231 CFAH HUMAN RecName Full Complement factor H AltName Full H factor 1 Flags Precursor	Regular	1671.24	0	141615	188	40	96	38.66	287251	52151	211917		041309_127_Sprenger_Q3_03	Serum_BENIGN_3_rep6
955	P06727	P06727	21 396 APOA4 HUMAN RecName Full Apolipoprotein A IV Short Apo AIV Short ApoA IV Flags Precursor	Regular	1747.74	0	43402.6	52	10	41	27.66	79434	37037	59288		041309_127_Sprenger_Q3_03	Serum_BENIGN_3_rep6
18856	P04004	P04004	20 478 VTNC HUMAN RecName Full Vitronectin AltName Full Serum spreading factor Short S protein Alt	Regular	1606.17	0	53076.4	44	8	26	19.17	60803	44195	41491		041309_127_Sprenger_Q3_03	Serum_BENIGN_3_rep6
531	P43652	P43652	22 599 AFAM HUMAN RecName Full Afamin AltName Full Alpha albumin Short Alpha Alb Flags Precursor	Regular	1420.1	0	68516	42	11	60	28.37	64718	45478	45088		041309_127_Sprenger_Q3_03	Serum_BENIGN_3_rep6
13431	P00747	P00747	20 810 PLMN HUMAN RecName Full Plasminogen EC 3 4 21 7 Contains RecName Full Plasmin heavy chain A	Regular	1417	0	91169.8	86	21	61	45.13	144244	58648	96434		041309_127_Sprenger_Q3_03	Serum_BENIGN_3_rep6
6239	Q6P587	Q6P587	FAHD1 HUMAN RecName Full Fumarylacetoacetate hydrolase domain containing protein 1 EC 3 AltNa	Regular	1322.07	0	25128.1	19	2	19	16.96	980853	1471280	334269		041309_127_Sprenger_Q3_03	Serum_BENIGN_3_rep6
9541	P06309	P06309	5 117 KV205 HUMAN RecName Full Ig kappa chain V II region GM607 Flags Precursor Fragment	Regular	1311.9	0	12490	15	4	5	58.41	53107	77335.5	23602	9537 9540 9542	041309_127_Sprenger_Q3_03	Serum_BENIGN_3_rep6
7739	P69892	P69892	2 147 HBG2 HUMAN RecName Full Hemoglobin subunit gamma 2 AltName Full Hemoglobin gamma 2 chain Alt	Regular	1311.71	0	16052.3	8	2	12	15.07	17511	10502.7	9694	7734 7735	041309_127_Sprenger_Q3_03	Serum_BENIGN_3_rep6
9540	P01617	P01617	KV204 HUMAN RecName Full Ig kappa chain V II region TEW	Regular	1210.39	0	12172.7	13	3	5	35.4	52327	0	23017	9537 9541 9542	041309_127_Sprenger_Q3_03	Serum_BENIGN_3_rep6
9542	P06310	P06310	21 133 KV206 HUMAN RecName Full Ig kappa chain V II region RPMI 6410 Flags Precursor	Regular	1121.69	0	12699.1	12	3	7	11.5	52763	0	23546	9537 9540 9541	041309_127_Sprenger_Q3_03	Serum_BENIGN_3_rep6
9537	P01614	P01614	KV201 HUMAN RecName Full Ig kappa chain V II region Cum	Regular	1115.08	0	12790.3	16	4	7	29.57	53624	78103.5	36098	9540 9541 9542	041309_127_Sprenger_Q3_03	Serum_BENIGN_3_rep6
866	P01008	P01008	33 464 ANT3 HUMAN RecName Full Antithrombin III Short ATIII Flags Precursor	Regular	1095.78	0	49381.4	40	8	34	20.37	59718	35641	35070		041309_127_Sprenger_Q3_03	Serum_BENIGN_3_rep6
964	P02649	P02649	19 317 APOE HUMAN RecName Full Apolipoprotein E Short Apo E Flags Precursor	Regular	1042	0	34293.8	37	6	29	29.43	27852	16068	23722		041309_127_Sprenger_Q3_03	Serum_BENIGN_3_rep6
14104	P20742	P20742	26 1482 PZP HUMAN RecName Full Pregnancy zone protein AltName Full C3 and PZP like alpha 2 macrogl	Regular	994.355	0	162451	111	26	87	21.69	272590	46990	122889	172	041309_127_Sprenger_Q3_03	Serum_BENIGN_3_rep6
19568	P25311	P25311	18 295 ZA2G HUMAN RecName Full Zinc alpha 2 glycoprotein AltName Full Zn alpha 2 glycoprotein Shor	Regular	948.904	0	32373.1	28	7	27	38.49	283289	254396	80418		041309_127_Sprenger_Q3_03	Serum_BENIGN_3_rep6
1858	P04003	P04003	49 597 C4BPA HUMAN RecName Full C4b binding protein alpha chain Short C4bp AltName Full Proline ri	Regular	884.751	0	63723.7	57	16	42	23.32	84263	42101	51371		041309_127_Sprenger_Q3_03	Serum_BENIGN_3_rep6
8237	P05155	P05155	23 500 IC1 HUMAN RecName Full Plasma protease C1 inhibitor Short C1 Inh Short C1Inh AltName Full C	Regular	762.31	0	53071.6	36	8	28	15.69	97750	76472	72745		041309_127_Sprenger_Q3_03	Serum_BENIGN_3_rep6
5196	Q6W0C5	Q6W0C5	DPPA3 HUMAN RecName Full Developmental pluripotency associated protein 3 AltName Full Stella relat	Regular	753.636	0	18022.2	10	5	20	37.74	75557	56170	18372		041309_127_Sprenger_Q3_03	Serum_BENIGN_3_rep6
13560	P27169	P27169	2 355 PON1 HUMAN RecName Full Serum paraoxonase arylesterase 1 Short PON 1 EC 3 1 1 2 EC 3 1 8 1 Al	Regular	743.749	0	39789.3	22	6	18	17.51	52372	41921	29240		041309_127_Sprenger_Q3_03	Serum_BENIGN_3_rep6
37491	RANDOM17156	RANDOM17156	Random Sequence 17156	Random	710.728	1.33	45074.7	21	5	31	23.23	65766	64022	8331		041309_127_Sprenger_Q3_03	Serum_BENIGN_3_rep6
958	P04114	P04114	28 4563 APOB HUMAN RecName Full Apolipoprotein B 100 Short Apo B 100 Contains RecName Full Apolipo	Regular	652.891	1.32	514243	278	72	348	16.67	528260	39239	206688		041309_127_Sprenger_Q3_03	Serum_BENIGN_3_rep6
2006	Q9NP86	Q9NP86	CABP5 HUMAN RecName Full Calcium binding protein 5 Short CaBP5	Regular	572.148	1.3	19939.8	20	9	34	34.68	9671	2793	10198		041309_127_Sprenger_Q3_03	Serum_BENIGN_3_rep6
39879	RANDOM19544	RANDOM19544	Random Sequence 19544	Random	564.533	2.56	40985.5	23	9	33	24.32	19046	2439	15652		041309_127_Sprenger_Q3_03	Serum_BENIGN_3_rep6
17362	P00734	P00734	25 622 THRB HUMAN RecName Full Prothrombin EC 3 4 21 5 AltName Full Coagulation factor II Contains	Regular	558.538	2.53	68962.6	44	12	47	22.91	81542	38216	44119		041309_127_Sprenger_Q3_03	Serum_BENIGN_3_rep6
3794	P02748	P02748	22 559 CO9 HUMAN RecName Full Complement component C9 Contains RecName Full Complement component C	Regular	530.826	2.5	62347.4	41	11	41	18.22	35320	19159	22597		041309_127_Sprenger_Q3_03	Serum_BENIGN_3_rep6
8730	P19823	P19823	19 946 ITIH2 HUMAN RecName Full Inter alpha trypsin inhibitor heavy chain H2 Short Inter alpha inhi	Regular	526.891	2.47	104695	74	21	70	16.7	131124	69369	75124		041309_127_Sprenger_Q3_03	Serum_BENIGN_3_rep6
7814	P05546	P05546	20 499 HEP2 HUMAN RecName Full Heparin cofactor 2 AltName Full Heparin cofactor II Short HC II Alt	Regular	516.002	2.44	55131.2	36	10	35	15.21	91126	29990	40784		041309_127_Sprenger_Q3_03	Serum_BENIGN_3_rep6
8157	Q9NYD6	Q9NYD6	HXC10 HUMAN RecName Full Homeobox protein Hox C10	Regular	499.472	2.41	38585.8	24	9	31	36.26	17252	6544	16902		041309_127_Sprenger_Q3_03	Serum_BENIGN_3_rep6
6484	P02751	P02751	32 2386 FINC HUMAN RecName Full Fibronectin Short FN AltName Full Cold insoluble globulin Short CI	Regular	489.247	2.38	263081	147	43	143	17.03	157382	39337	124104		041309_127_Sprenger_Q3_03	Serum_BENIGN_3_rep6
23593	RANDOM3258	RANDOM3258	Random Sequence 3258	Random	476.063	3.53	11728.8	7	3	8	36.11	8944	16074	4219		041309_127_Sprenger_Q3_03	Serum_BENIGN_3_rep6
8688	Q6H9L7	Q6H9L7	27 571 ISM2 HUMAN RecName Full Isthmin 2 AltName Full Thrombospondin and AMOP domain containing is	Regular	471.68	3.49	62157.5	30	14	41	27.52	47193	9846	24732		041309_127_Sprenger_Q3_03	Serum_BENIGN_3_rep6
8378	P01834	P01834	IGKC HUMAN RecName Full Ig kappa chain C region	Regular	114979	0	11779.9	151	5	7	80.19	1279176	1067999	1026530		041309_127_Sprenger_R3_01	Serum_MALIGNANT_2_rep1
659	P02768	P02768	19 609 ALBU HUMAN RecName Full Serum albumin Flags Precursor	Regular	78565.9	0	69240.2	1113	57	54	78.85	15762930	3896070	12548190		041309_127_Sprenger_R3_01	Serum_MALIGNANT_2_rep1
953	P02647	P02647	19 267 APOA1 HUMAN RecName Full Apolipoprotein A I Short Apo AI Short ApoA I Contains RecName Full	Regular	50012.4	0	28961.6	252	17	31	68.67	1204991	479537	896095		041309_127_Sprenger_R3_01	Serum_MALIGNANT_2_rep1
9582	P01842	P01842	LAC HUMAN RecName Full Ig lambda chain C regions	Regular	49850.3	0	11407.6	86	7	7	85.71	368192	312135	230051		041309_127_Sprenger_R3_01	Serum_MALIGNANT_2_rep1
8371	P01857	P01857	IGHG1 HUMAN RecName Full Ig gamma 1 chain C region	Regular	39041.7	0	36619.2	209	15	21	52.73	2352545	1296614	1732095	8372 8373 8374	041309_127_Sprenger_R3_01	Serum_MALIGNANT_2_rep1
8011	P00738	P00738	19 406 HPT HUMAN RecName Full Haptoglobin Contains RecName Full Haptoglobin alpha chain Contains R	Regular	33392.8	0	44033.4	289	20	27	53.09	1379470	561382	984905	8010	041309_127_Sprenger_R3_01	Serum_MALIGNANT_2_rep1
157	P02763	P02763	19 201 A1AG1 HUMAN RecName Full Alpha 1 acid glycoprotein 1 Short AGP 1 AltName Full Orosomucoid 1	Regular	33194.8	0	21788.2	123	8	16	44.26	444714	296280	299744	158	041309_127_Sprenger_R3_01	Serum_MALIGNANT_2_rep1
9544	P01620	P01620	KV302 HUMAN RecName Full Ig kappa chain V III region SIE	Regular	24721.1	0	11889.1	41	5	6	61.47	38995	8001.49	36702	9545 9546 9547 9549 9554 9555	041309_127_Sprenger_R3_01	Serum_MALIGNANT_2_rep1
961	P02656	P02656	21 99 APOC3 HUMAN RecName Full Apolipoprotein C III Short Apo CIII Short ApoC III Flags Precursor	Regular	23702.9	0	8764.68	27	2	9	34.18	38323	57484.5	33060		041309_127_Sprenger_R3_01	Serum_MALIGNANT_2_rep1
7734	P68871	P68871	2 147 HBB HUMAN RecName Full Hemoglobin subunit beta AltName Full Hemoglobin beta chain AltName F	Regular	21215	0	15981.3	102	10	12	82.88	227444	122084	144593	7735	041309_127_Sprenger_R3_01	Serum_MALIGNANT_2_rep1
17952	P02787	P02787	20 698 TRFE HUMAN RecName Full Serotransferrin Short Transferrin AltName Full Siderophilin AltName	Regular	19634.5	0	77348.6	378	31	75	51.84	915976	189511	547487		041309_127_Sprenger_R3_01	Serum_MALIGNANT_2_rep1
8117	P01766	P01766	HV305 HUMAN RecName Full Ig heavy chain V III region BRO	Regular	19122.1	0	13340.8	44	3	6	29.17	73162	0	75236	1669 8114	041309_127_Sprenger_R3_01	Serum_MALIGNANT_2_rep1
8372	P01859	P01859	IGHG2 HUMAN RecName Full Ig gamma 2 chain C region	Regular	17400.1	0	36528	113	14	20	39.26	984638	121610	513890	8371 8373 8374	041309_127_Sprenger_R3_01	Serum_MALIGNANT_2_rep1
9546	P01622	P01622	KV304 HUMAN RecName Full Ig kappa chain V III region Ti	Regular	16664.6	0	11902.2	27	5	6	61.47	39346	12705.9	16303	9544 9545 9547 9549 9554 9555	041309_127_Sprenger_R3_01	Serum_MALIGNANT_2_rep1
9549	P04206	P04206	KV307 HUMAN RecName Full Ig kappa chain V III region GOL AltName Full Rheumatoid factor	Regular	16604.2	0	11944.4	29	5	8	59.63	39655	0	16261	9544 9545 9546 9547 9554 9555	041309_127_Sprenger_R3_01	Serum_MALIGNANT_2_rep1
9555	P18136	P18136	21 129 KV313 HUMAN RecName Full Ig kappa chain V III region HIC Flags Precursor	Regular	16604.2	0	11819.1	27	4	6	37.61	38398	0	15290	9544 9545 9546 9547 9549 9554	041309_127_Sprenger_R3_01	Serum_MALIGNANT_2_rep1
9547	P01623	P01623	KV305 HUMAN RecName Full Ig kappa chain V III region WOL	Regular	16604.2	0	11860.2	27	4	7	37.61	38398	0	15290	9544 9545 9546 9549 9554 9555	041309_127_Sprenger_R3_01	Serum_MALIGNANT_2_rep1
9554	P18135	P18135	21 129 KV312 HUMAN RecName Full Ig kappa chain V III region HAH Flags Precursor	Regular	16604.2	0	11932.2	27	4	7	37.61	38398	0	15290	9544 9545 9546 9547 9549 9555	041309_127_Sprenger_R3_01	Serum_MALIGNANT_2_rep1
954	P02652	P02652	19 100 APOA2 HUMAN RecName Full Apolipoprotein A II Short Apo AII Short ApoA II Contains RecName F	Regular	16317.7	0	9360.69	54	5	9	56.1	107902	99800	75659		041309_127_Sprenger_R3_01	Serum_MALIGNANT_2_rep1
9545	P01621	P01621	5 100 KV303 HUMAN RecName Full Ig kappa chain V III region NG9 Flags Precursor Fragment	Regular	16099.7	0	10502.6	30	3	6	35.42	41254	37182.9	23537	9544 9546 9547 9549 9554 9555	041309_127_Sprenger_R3_01	Serum_MALIGNANT_2_rep1
160	P01009	P01009	25 418 A1AT HUMAN RecName Full Alpha 1 antitrypsin AltName Full Alpha 1 protease inhibitor AltName	Regular	15085.7	0	44381.6	196	15	33	42.89	592291	342020	364159		041309_127_Sprenger_R3_01	Serum_MALIGNANT_2_rep1
8010	P00739	P00739	20 348 HPTR HUMAN RecName Full Haptoglobin related protein Flags Precursor	Regular	13724.2	0	37448.3	117	14	23	42.55	929419	14869.2	498630	8011	041309_127_Sprenger_R3_01	Serum_MALIGNANT_2_rep1
8374	P01861	P01861	IGHG4 HUMAN RecName Full Ig gamma 4 chain C region	Regular	13098.2	0	36453.8	93	13	20	44.04	860100	82784.9	413329	8371 8372 8373	041309_127_Sprenger_R3_01	Serum_MALIGNANT_2_rep1
9512	P01593	P01593	KV101 HUMAN RecName Full Ig kappa chain V I region AG	Regular	12693.7	0	12106.4	27	3	6	52.78	18987	27727.5	15904		041309_127_Sprenger_R3_01	Serum_MALIGNANT_2_rep1
187	P01011	P01011	24 423 AACT HUMAN RecName Full Alpha 1 antichymotrypsin Short ACT AltName Full Cell growth inhibit	Regular	12068.1	0	45322.9	100	9	31	30.25	182080	78935	110998		041309_127_Sprenger_R3_01	Serum_MALIGNANT_2_rep1
8373	P01860	P01860	IGHG3 HUMAN RecName Full Ig gamma 3 chain C region AltName Full Heavy chain disease protein AltNam	Regular	11967.3	0	42313.5	123	15	24	41.91	1018724	68775.4	545368	8371 8372 8374	041309_127_Sprenger_R3_01	Serum_MALIGNANT_2_rep1
3765	P01024	P01024	23 1663 CO3 HUMAN RecName Full Complement C3 AltName Full C3 and PZP like alpha 2 macroglobulin do	Regular	9612.45	0	186491	645	72	135	50.58	1157701	148170	811431		041309_127_Sprenger_R3_01	Serum_MALIGNANT_2_rep1
3	P63284	P63284	0 10 CLPB_ECOLI Chaperone protein ClpB OS=Escherichia coli (strain K12) GN=clpB PE=1 SV=1	Regular	8507.06	0	95756.3	147	13	66	20.65	387994	218037	335744		041309_127_Sprenger_R3_01	Serum_MALIGNANT_2_rep1
9540	P01617	P01617	KV204 HUMAN RecName Full Ig kappa chain V II region TEW	Regular	7382.91	0	12172.7	30	2	5	32.74	59359	84907.5	38199	9541	041309_127_Sprenger_R3_01	Serum_MALIGNANT_2_rep1
7735	P02042	P02042	2 147 HBD HUMAN RecName Full Hemoglobin subunit delta AltName Full Hemoglobin delta chain AltName	Regular	7090.48	0	16038.4	40	6	12	46.58	122524	4098.1	50298	7734	041309_127_Sprenger_R3_01	Serum_MALIGNANT_2_rep1
158	P19652	P19652	19 201 A1AG2 HUMAN RecName Full Alpha 1 acid glycoprotein 2 Short AGP 2 AltName Full Orosomucoid 2	Regular	6729.23	0	21936.3	54	6	18	38.25	197828	44326.8	114121	157	041309_127_Sprenger_R3_01	Serum_MALIGNANT_2_rep1
8116	P01765	P01765	HV304 HUMAN RecName Full Ig heavy chain V III region TIL	Regular	6330.94	0	11726.2	25	4	6	33.04	18641	15755	16941	8115	041309_127_Sprenger_R3_01	Serum_MALIGNANT_2_rep1
7811	P02790	P02790	24 462 HEMO HUMAN RecName Full Hemopexin AltName Full Beta 1B glycoprotein Flags Precursor	Regular	6267.82	0	49979.8	95	12	34	35.76	122100	62930	84828		041309_127_Sprenger_R3_01	Serum_MALIGNANT_2_rep1
8367	P01876	P01876	IGHA1 HUMAN RecName Full Ig alpha 1 chain C region	Regular	5321.62	0	38510.1	100	13	23	52.97	214852	118532	132180	8368	041309_127_Sprenger_R3_01	Serum_MALIGNANT_2_rep1
172	P01023	P01023	24 1474 A2MG HUMAN RecName Full Alpha 2 macroglobulin Short Alpha 2 M AltName Full C3 and PZP like	Regular	4796.21	0	162223	378	46	95	43.69	518396	82862	312604	14104	041309_127_Sprenger_R3_01	Serum_MALIGNANT_2_rep1
9541	P06309	P06309	5 117 KV205 HUMAN RecName Full Ig kappa chain V II region GM607 Flags Precursor Fragment	Regular	4298.79	0	12490	21	2	5	32.74	59359	0	22577	9540	041309_127_Sprenger_R3_01	Serum_MALIGNANT_2_rep1
8115	P01764	P01764	20 117 HV303 HUMAN RecName Full Ig heavy chain V III region VH26 Flags Precursor	Regular	4126.56	0	10559.7	16	2	6	30.61	14608	0	11534	8116	041309_127_Sprenger_R3_01	Serum_MALIGNANT_2_rep1
960	P02655	P02655	23 101 APOC2 HUMAN RecName Full Apolipoprotein C II Short Apo CII Short ApoC II Flags Precursor	Regular	4084.26	0	8914.93	24	3	7	51.9	20848	20848	10462		041309_127_Sprenger_R3_01	Serum_MALIGNANT_2_rep1
7733	P69905	P69905	2 142 HBA HUMAN RecName Full Hemoglobin subunit alpha AltName Full Hemoglobin alpha chain AltName	Regular	3862.31	0	15183.4	44	7	8	57.45	99456	70200	40957		041309_127_Sprenger_R3_01	Serum_MALIGNANT_2_rep1
8375	P01871	P01871	IGHM HUMAN RecName Full Ig mu chain C region	Regular	3390.05	0	49991	84	11	38	30.97	129230	36329	60500	11062	041309_127_Sprenger_R3_01	Serum_MALIGNANT_2_rep1
6403	P02765	P02765	19 367 FETUA HUMAN RecName Full Alpha 2 HS glycoprotein AltName Full Ba alpha 2 glycoprotein AltNa	Regular	3206.55	0	38011.5	49	5	18	21.78	31288	23253	23171		041309_127_Sprenger_R3_01	Serum_MALIGNANT_2_rep1
964	P02649	P02649	19 317 APOE HUMAN RecName Full Apolipoprotein E Short Apo E Flags Precursor	Regular	2512.83	0	34293.8	63	8	29	33.11	32808	17226	28354		041309_127_Sprenger_R3_01	Serum_MALIGNANT_2_rep1
959	P02654	P02654	27 83 APOC1 HUMAN RecName Full Apolipoprotein C I Short Apo CI Short ApoC I Flags Precursor	Regular	2396.04	0	6630.58	16	3	7	49.12	36574	32323	13898		041309_127_Sprenger_R3_01	Serum_MALIGNANT_2_rep1
9551	P04433	P04433	21 115 KV309 HUMAN RecName Full Ig kappa chain V III region VG Flags Precursor Fragment	Regular	2169.32	0	10464.6	15	2	5	28.42	20100	30150	13589		041309_127_Sprenger_R3_01	Serum_MALIGNANT_2_rep1
161	P04217	P04217	22 495 A1BG HUMAN RecName Full Alpha 1B glycoprotein AltName Full Alpha 1 B glycoprotein Flags Pr	Regular	2043.22	0	52511	53	8	28	20.89	59502	33562	39170		041309_127_Sprenger_R3_01	Serum_MALIGNANT_2_rep1
15495	P02743	P02743	20 223 SAMP HUMAN RecName Full Serum amyloid P component Short SAP AltName Full 9 5S alpha 1 glyco	Regular	2003.91	0	23372.6	37	7	16	35.78	23463	18807	14562		041309_127_Sprenger_R3_01	Serum_MALIGNANT_2_rep1
2878	P00450	P00450	20 1065 CERU HUMAN RecName Full Ceruloplasmin EC 1 16 3 1 AltName Full Ferroxidase Flags Precurso	Regular	1914.2	0	120884	106	18	78	25.33	86588	34588	58179		041309_127_Sprenger_R3_01	Serum_MALIGNANT_2_rep1
11062	P04220	P04220	MUCB HUMAN RecName Full Ig mu heavy chain disease protein AltName Full BOT	Regular	1889.54	0	43570.6	53	11	35	29.92	88672	31099	38336	8375	041309_127_Sprenger_R3_01	Serum_MALIGNANT_2_rep1
966	P02749	P02749	20 345 APOH HUMAN RecName Full Beta 2 glycoprotein 1 AltName Full Beta 2 glycoprotein I Short Beta	Regular	1816.15	0	37509.2	44	8	20	47.24	44484	33652	19678		041309_127_Sprenger_R3_01	Serum_MALIGNANT_2_rep1
18850	P02774	P02774	17 474 VTDB HUMAN RecName Full Vitamin D binding protein Short DBP Short VDB AltName Full Group sp	Regular	1781.61	0	52840.3	95	15	44	48.25	93171	28436	60341		041309_127_Sprenger_R3_01	Serum_MALIGNANT_2_rep1
8114	P01763	P01763	HV302 HUMAN RecName Full Ig heavy chain V III region WEA	Regular	1734.05	0	12255.7	16	4	6	40.35	35381	25889	25770	1669 8117	041309_127_Sprenger_R3_01	Serum_MALIGNANT_2_rep1
955	P06727	P06727	21 396 APOA4 HUMAN RecName Full Apolipoprotein A IV Short Apo AIV Short ApoA IV Flags Precursor	Regular	1701.18	0	43402.6	63	14	41	40.16	59488	19958	34081		041309_127_Sprenger_R3_01	Serum_MALIGNANT_2_rep1
3773	P0C0L5	P0C0L5	20 1744 CO4B HUMAN RecName Full Complement C4 B AltName Full Basic complement C4 AltName Full C3	Regular	1646.4	0	192082	173	30	117	22.9	140269	16442	79412	3772	041309_127_Sprenger_R3_01	Serum_MALIGNANT_2_rep1
8237	P05155	P05155	23 500 IC1 HUMAN RecName Full Plasma protease C1 inhibitor Short C1 Inh Short C1Inh AltName Full C	Regular	1522.94	0	53071.6	42	6	28	13.81	55951	41056	32487		041309_127_Sprenger_R3_01	Serum_MALIGNANT_2_rep1
3568	P10909	P10909	23 449 CLUS HUMAN RecName Full Clusterin AltName Full Complement associated protein SP 40 40 AltNa	Regular	1402.16	0	50632.9	42	8	36	23.65	34241	28318	27469		041309_127_Sprenger_R3_01	Serum_MALIGNANT_2_rep1
958	P04114	P04114	28 4563 APOB HUMAN RecName Full Apolipoprotein B 100 Short Apo B 100 Contains RecName Full Apolipo	Regular	1330.32	0	514243	500	90	348	25.79	533712	149016	338379		041309_127_Sprenger_R3_01	Serum_MALIGNANT_2_rep1
3794	P02748	P02748	22 559 CO9 HUMAN RecName Full Complement component C9 Contains RecName Full Complement component C	Regular	1280.33	0	62347.4	64	13	41	29.74	51755	19067	24294		041309_127_Sprenger_R3_01	Serum_MALIGNANT_2_rep1
2966	P08603	P08603	19 1231 CFAH HUMAN RecName Full Complement factor H AltName Full H factor 1 Flags Precursor	Regular	1273.04	0	141615	131	27	96	30.92	113751	26775	67378		041309_127_Sprenger_R3_01	Serum_MALIGNANT_2_rep1
3772	P0C0L4	P0C0L4	20 1744 CO4A HUMAN RecName Full Complement C4 A AltName Full Acidic complement C4 AltName Full C3	Regular	1272.31	0	192117	132	31	117	21.33	141004	12301	58882	3773	041309_127_Sprenger_R3_01	Serum_MALIGNANT_2_rep1
8016	P04196	P04196	19 525 HRG HUMAN RecName Full Histidine rich glycoprotein AltName Full Histidine proline rich glyc	Regular	1257.4	0	58572.4	36	7	33	17.16	14669	9357	10448		041309_127_Sprenger_R3_01	Serum_MALIGNANT_2_rep1
1858	P04003	P04003	49 597 C4BPA HUMAN RecName Full C4b binding protein alpha chain Short C4bp AltName Full Proline ri	Regular	1223.04	0	63723.7	67	17	42	39.71	85649	39747	43025		041309_127_Sprenger_R3_01	Serum_MALIGNANT_2_rep1
8368	P01877	P01877	IGHA2 HUMAN RecName Full Ig alpha 2 chain C region	Regular	1114.45	0	37324.7	36	9	22	28.82	107745	0	48002	8367	041309_127_Sprenger_R3_01	Serum_MALIGNANT_2_rep1
9517	P01598	P01598	KV106 HUMAN RecName Full Ig kappa chain V I region EU	Regular	1089.89	0	11902.3	15	3	5	32.41	19903	16771	17419		041309_127_Sprenger_R3_01	Serum_MALIGNANT_2_rep1
2964	P00751	P00751	26 764 CFAB HUMAN RecName Full Complement factor B EC 3 4 21 47 AltName Full C3 C5 convertase AltN	Regular	1082.15	0	84312.5	73	14	63	24.9	59548	20628	37978		041309_127_Sprenger_R3_01	Serum_MALIGNANT_2_rep1
9344	P01042	P01042	19 644 KNG1 HUMAN RecName Full Kininogen 1 AltName Full High molecular weight kininogen Short HMWK	Regular	996.08	0	70923.3	57	13	60	24.92	55304	28847	34968		041309_127_Sprenger_R3_01	Serum_MALIGNANT_2_rep1
703	P02760	P02760	20 352 AMBP HUMAN RecName Full Protein AMBP Contains RecName Full Alpha 1 microglobulin Short Prot	Regular	893.575	0	37970.6	33	8	26	27.93	21738	14804	15895		041309_127_Sprenger_R3_01	Serum_MALIGNANT_2_rep1
19568	P25311	P25311	18 295 ZA2G HUMAN RecName Full Zinc alpha 2 glycoprotein AltName Full Zn alpha 2 glycoprotein Shor	Regular	862.98	0	32373.1	28	7	27	31.29	21644	14711	11105		041309_127_Sprenger_R3_01	Serum_MALIGNANT_2_rep1
8729	P19827	P19827	28 911 ITIH1 HUMAN RecName Full Inter alpha trypsin inhibitor heavy chain H1 Short Inter alpha inhi	Regular	848.22	0	98927.9	51	10	54	14.93	47732	26303	24367		041309_127_Sprenger_R3_01	Serum_MALIGNANT_2_rep1
17362	P00734	P00734	25 622 THRB HUMAN RecName Full Prothrombin EC 3 4 21 5 AltName Full Coagulation factor II Contains	Regular	834.879	0	68962.6	56	11	47	33.44	42909	21920	29131		041309_127_Sprenger_R3_01	Serum_MALIGNANT_2_rep1
13431	P00747	P00747	20 810 PLMN HUMAN RecName Full Plasminogen EC 3 4 21 7 Contains RecName Full Plasmin heavy chain A	Regular	793.129	0	91169.8	54	13	61	22.63	58301	16053	27079		041309_127_Sprenger_R3_01	Serum_MALIGNANT_2_rep1
1669	Q01954	Q01954	BNC1 HUMAN RecName Full Zinc finger protein basonuclin 1	Regular	723.48	0	112569	27	11	64	10.87	57474	47170	19402	8117	041309_127_Sprenger_R3_01	Serum_MALIGNANT_2_rep1
782	P01019	P01019	34 485 ANGT HUMAN RecName Full Angiotensinogen AltName Full Serpin A8 Contains RecName Full Angio	Regular	714.975	0	49989.3	21	3	23	8.41	10111	13090.5	4719		041309_127_Sprenger_R3_01	Serum_MALIGNANT_2_rep1
8732	Q14624	Q14624	29 930 ITIH4 HUMAN RecName Full Inter alpha trypsin inhibitor heavy chain H4 Short Inter alpha inhi	Regular	691.144	0	100472	77	16	61	20.95	65681	25533	46160		041309_127_Sprenger_R3_01	Serum_MALIGNANT_2_rep1
18856	P04004	P04004	20 478 VTNC HUMAN RecName Full Vitronectin AltName Full Serum spreading factor Short S protein Alt	Regular	524.414	0	53076.4	21	3	26	8.71	16010	16010	12687		041309_127_Sprenger_R3_01	Serum_MALIGNANT_2_rep1
8730	P19823	P19823	19 946 ITIH2 HUMAN RecName Full Inter alpha trypsin inhibitor heavy chain H2 Short Inter alpha inhi	Regular	500.752	0	104695	37	8	70	9.81	42903	24084	21690		041309_127_Sprenger_R3_01	Serum_MALIGNANT_2_rep1
14104	P20742	P20742	26 1482 PZP HUMAN RecName Full Pregnancy zone protein AltName Full C3 and PZP like alpha 2 macrogl	Regular	475.859	0	162451	59	15	87	8.85	96298	13132.2	32777	172	041309_127_Sprenger_R3_01	Serum_MALIGNANT_2_rep1
6484	P02751	P02751	32 2386 FINC HUMAN RecName Full Fibronectin Short FN AltName Full Cold insoluble globulin Short CI	Regular	414.108	0	263081	104	26	143	20.51	57293	14150	47231		041309_127_Sprenger_R3_01	Serum_MALIGNANT_2_rep1
7814	P05546	P05546	20 499 HEP2 HUMAN RecName Full Heparin cofactor 2 AltName Full Heparin cofactor II Short HC II Alt	Regular	412.69	0	55131.2	20	4	35	7.5	14080	11541	5992		041309_127_Sprenger_R3_01	Serum_MALIGNANT_2_rep1
170	P02750	P02750	36 347 A2GL HUMAN RecName Full Leucine rich alpha 2 glycoprotein Short LRG Flags Precursor	Regular	402.481	0	34574.6	17	3	22	9.94	13629	12994	8224		041309_127_Sprenger_R3_01	Serum_MALIGNANT_2_rep1
531	P43652	P43652	22 599 AFAM HUMAN RecName Full Afamin AltName Full Alpha albumin Short Alpha Alb Flags Precursor	Regular	367.973	0	68516	22	7	60	10.9	20310	8941.5	9416		041309_127_Sprenger_R3_01	Serum_MALIGNANT_2_rep1
24877	RANDOM4542	RANDOM4542	Random Sequence 4542	Random	274.853	1.23	37684.2	8	4	31	16.27	5674	3820.5	3503		041309_127_Sprenger_R3_01	Serum_MALIGNANT_2_rep1
33414	RANDOM13079	RANDOM13079	Random Sequence 13079	Random	274.18	2.44	77061.3	28	7	60	13.27	66417	45171	22902		041309_127_Sprenger_R3_01	Serum_MALIGNANT_2_rep1
17872	A6NL28	A6NL28	TPM3L HUMAN RecName Full Putative tropomyosin alpha 3 chain like protein	Regular	247.469	2.41	26611.6	7	4	26	15.25	4685	3364.5	2346		041309_127_Sprenger_R3_01	Serum_MALIGNANT_2_rep1
13156	Q96PD5	Q96PD5	22 576 PGRP2 HUMAN RecName Full N acetylmuramoyl L alanine amidase EC 3 5 1 28 AltName Full Peptid	Regular	226.913	2.38	60550.7	28	8	35	8.11	12140	5363	9183		041309_127_Sprenger_R3_01	Serum_MALIGNANT_2_rep1
5239	Q02413	Q02413	24 1049 DSG1 HUMAN RecName Full Desmoglein 1 AltName Full Desmosomal glycoprotein 1 Short DG1 Shor	Regular	221.642	2.35	112043	18	8	56	9.06	33124	4007	14501		041309_127_Sprenger_R3_01	Serum_MALIGNANT_2_rep1
7191	Q49A17	Q49A17	GLTL6 HUMAN RecName Full Polypeptide N acetylgalactosaminyltransferase like 6 EC 2 4 1 41 AltName	Regular	215.186	2.33	70694.4	13	4	49	11.81	8197	7755	4565		041309_127_Sprenger_R3_01	Serum_MALIGNANT_2_rep1
14635	Q9P2F6	Q9P2F6	RHG20 HUMAN RecName Full Rho GTPase activating protein 20 AltName Full Rho type GTPase activating	Regular	204.601	2.3	134148	27	8	93	10.33	300998	287811	25748		041309_127_Sprenger_R3_01	Serum_MALIGNANT_2_rep1
34883	RANDOM14548	RANDOM14548	Random Sequence 14548	Random	202.837	3.41	35113.4	12	6	30	18.35	62235	56324	24990		041309_127_Sprenger_R3_01	Serum_MALIGNANT_2_rep1
8378	P01834	P01834	IGKC HUMAN RecName Full Ig kappa chain C region	Regular	108882	0	11779.9	134	5	7	80.19	2576084	2149095	2071322		041309_127_Sprenger_R3_02	Serum_MALIGNANT_2_rep2
659	P02768	P02768	19 609 ALBU HUMAN RecName Full Serum albumin Flags Precursor	Regular	95425.6	0	69240.2	1080	62	54	83.42	26071310	4956494	20424850		041309_127_Sprenger_R3_02	Serum_MALIGNANT_2_rep2
8011	P00738	P00738	19 406 HPT HUMAN RecName Full Haptoglobin Contains RecName Full Haptoglobin alpha chain Contains R	Regular	51267.8	0	44033.4	320	22	27	56.19	3355605	1076811	2733878	8010	041309_127_Sprenger_R3_02	Serum_MALIGNANT_2_rep2
9582	P01842	P01842	LAC HUMAN RecName Full Ig lambda chain C regions	Regular	46444.4	0	11407.6	89	6	7	82.86	888666	666827	626603		041309_127_Sprenger_R3_02	Serum_MALIGNANT_2_rep2
953	P02647	P02647	19 267 APOA1 HUMAN RecName Full Apolipoprotein A I Short Apo AI Short ApoA I Contains RecName Full	Regular	44187.2	0	28961.6	260	18	31	71.08	2580249	972781	2162521		041309_127_Sprenger_R3_02	Serum_MALIGNANT_2_rep2
8371	P01857	P01857	IGHG1 HUMAN RecName Full Ig gamma 1 chain C region	Regular	42515.7	0	36619.2	231	17	21	64.24	4279578	2093257	3276792	8372 8373 8374	041309_127_Sprenger_R3_02	Serum_MALIGNANT_2_rep2
9555	P18136	P18136	21 129 KV313 HUMAN RecName Full Ig kappa chain V III region HIC Flags Precursor	Regular	28330.1	0	11819.1	49	5	6	43.12	101321	0	98542	9512 9513 9518 9529 9534 9544 9545 9546 9547 9549 9550 9551 9554	041309_127_Sprenger_R3_02	Serum_MALIGNANT_2_rep2
17952	P02787	P02787	20 698 TRFE HUMAN RecName Full Serotransferrin Short Transferrin AltName Full Siderophilin AltName	Regular	24100.8	0	77348.6	435	38	75	68.63	1812627	408990	1426373		041309_127_Sprenger_R3_02	Serum_MALIGNANT_2_rep2
8372	P01859	P01859	IGHG2 HUMAN RecName Full Ig gamma 2 chain C region	Regular	21194.8	0	36528	143	20	20	71.78	2324253	301342	1252019	8371 8373 8374	041309_127_Sprenger_R3_02	Serum_MALIGNANT_2_rep2
8374	P01861	P01861	IGHG4 HUMAN RecName Full Ig gamma 4 chain C region	Regular	20650.9	0	36453.8	114	13	20	51.68	2384507	121021	1292759	8371 8372 8373	041309_127_Sprenger_R3_02	Serum_MALIGNANT_2_rep2
7734	P68871	P68871	2 147 HBB HUMAN RecName Full Hemoglobin subunit beta AltName Full Hemoglobin beta chain AltName F	Regular	18898.8	0	15981.3	86	10	12	72.6	441319	241972	341803	7735	041309_127_Sprenger_R3_02	Serum_MALIGNANT_2_rep2
9546	P01622	P01622	KV304 HUMAN RecName Full Ig kappa chain V III region Ti	Regular	18587.6	0	11902.2	38	5	6	43.12	101321	0	46312	9512 9513 9518 9529 9534 9544 9545 9547 9549 9550 9551 9554 9555	041309_127_Sprenger_R3_02	Serum_MALIGNANT_2_rep2
9547	P01623	P01623	KV305 HUMAN RecName Full Ig kappa chain V III region WOL	Regular	18587.6	0	11860.2	42	6	7	71.56	101933	90483	47516	9512 9513 9518 9529 9534 9544 9545 9546 9549 9550 9551 9554 9555	041309_127_Sprenger_R3_02	Serum_MALIGNANT_2_rep2
9549	P04206	P04206	KV307 HUMAN RecName Full Ig kappa chain V III region GOL AltName Full Rheumatoid factor	Regular	18432.7	0	11944.4	33	4	8	36.7	95499	0	41945	9512 9513 9518 9529 9534 9544 9545 9546 9547 9550 9551 9554 9555	041309_127_Sprenger_R3_02	Serum_MALIGNANT_2_rep2
9544	P01620	P01620	KV302 HUMAN RecName Full Ig kappa chain V III region SIE	Regular	18432.7	0	11889.1	33	4	6	36.7	95499	0	41945	9512 9513 9518 9529 9534 9545 9546 9547 9549 9550 9551 9554 9555	041309_127_Sprenger_R3_02	Serum_MALIGNANT_2_rep2
9554	P18135	P18135	21 129 KV312 HUMAN RecName Full Ig kappa chain V III region HAH Flags Precursor	Regular	18374	0	11932.2	36	4	7	43.12	100084	0	44519	9512 9513 9518 9529 9534 9544 9545 9546 9547 9549 9550 9551 9555	041309_127_Sprenger_R3_02	Serum_MALIGNANT_2_rep2
8373	P01860	P01860	IGHG3 HUMAN RecName Full Ig gamma 3 chain C region AltName Full Heavy chain disease protein AltNam	Regular	17770.7	0	42313.5	172	22	24	73.74	2625499	215294	1491265	8371 8372 8374	041309_127_Sprenger_R3_02	Serum_MALIGNANT_2_rep2
954	P02652	P02652	19 100 APOA2 HUMAN RecName Full Apolipoprotein A II Short Apo AII Short ApoA II Contains RecName F	Regular	17738	0	9360.69	60	5	9	74.39	270621	228337	189822		041309_127_Sprenger_R3_02	Serum_MALIGNANT_2_rep2
8010	P00739	P00739	20 348 HPTR HUMAN RecName Full Haptoglobin related protein Flags Precursor	Regular	17389.7	0	37448.3	147	17	23	45.59	2071481	91492.5	1211510	8011	041309_127_Sprenger_R3_02	Serum_MALIGNANT_2_rep2
157	P02763	P02763	19 201 A1AG1 HUMAN RecName Full Alpha 1 acid glycoprotein 1 Short AGP 1 AltName Full Orosomucoid 1	Regular	17283.7	0	21788.2	84	7	16	44.26	1007802	721069	646928	158	041309_127_Sprenger_R3_02	Serum_MALIGNANT_2_rep2
8117	P01766	P01766	HV305 HUMAN RecName Full Ig heavy chain V III region BRO	Regular	17235	0	13340.8	41	3	6	29.17	166873	141024	189405	8114	041309_127_Sprenger_R3_02	Serum_MALIGNANT_2_rep2
9545	P01621	P01621	5 100 KV303 HUMAN RecName Full Ig kappa chain V III region NG9 Flags Precursor Fragment	Regular	16060.4	0	10502.6	29	3	6	34.38	99835	88715.8	52779	9512 9513 9518 9529 9534 9544 9546 9547 9549 9550 9551 9554 9555	041309_127_Sprenger_R3_02	Serum_MALIGNANT_2_rep2
160	P01009	P01009	25 418 A1AT HUMAN RecName Full Alpha 1 antitrypsin AltName Full Alpha 1 protease inhibitor AltName	Regular	13825.8	0	44381.6	217	22	33	58.38	1306086	659774	777548		041309_127_Sprenger_R3_02	Serum_MALIGNANT_2_rep2
187	P01011	P01011	24 423 AACT HUMAN RecName Full Alpha 1 antichymotrypsin Short ACT AltName Full Cell growth inhibit	Regular	12871.8	0	45322.9	117	11	31	32	361649	171379	253808		041309_127_Sprenger_R3_02	Serum_MALIGNANT_2_rep2
7735	P02042	P02042	2 147 HBD HUMAN RecName Full Hemoglobin subunit delta AltName Full Hemoglobin delta chain AltName	Regular	11468	0	16038.4	49	11	12	86.3	287726	15749.5	178880	7734	041309_127_Sprenger_R3_02	Serum_MALIGNANT_2_rep2
3765	P01024	P01024	23 1663 CO3 HUMAN RecName Full Complement C3 AltName Full C3 and PZP like alpha 2 macroglobulin do	Regular	10678.4	0	186491	620	69	135	50.27	2393669	326876	1818241		041309_127_Sprenger_R3_02	Serum_MALIGNANT_2_rep2
8367	P01876	P01876	IGHA1 HUMAN RecName Full Ig alpha 1 chain C region	Regular	10659.8	0	38510.1	124	11	23	44.76	500211	267168	361230	8368	041309_127_Sprenger_R3_02	Serum_MALIGNANT_2_rep2
7811	P02790	P02790	24 462 HEMO HUMAN RecName Full Hemopexin AltName Full Beta 1B glycoprotein Flags Precursor	Regular	9143.14	0	49979.8	115	15	34	45.33	443800	235162	315809		041309_127_Sprenger_R3_02	Serum_MALIGNANT_2_rep2
7733	P69905	P69905	2 142 HBA HUMAN RecName Full Hemoglobin subunit alpha AltName Full Hemoglobin alpha chain AltName	Regular	8342.23	0	15183.4	59	5	8	53.9	220140	177518	131419		041309_127_Sprenger_R3_02	Serum_MALIGNANT_2_rep2
959	P02654	P02654	27 83 APOC1 HUMAN RecName Full Apolipoprotein C I Short Apo CI Short ApoC I Flags Precursor	Regular	8106.7	0	6630.58	28	5	7	56.14	84569	76965	60814		041309_127_Sprenger_R3_02	Serum_MALIGNANT_2_rep2
3	P63284	P63284	0 10 CLPB_ECOLI Chaperone protein ClpB OS=Escherichia coli (strain K12) GN=clpB PE=1 SV=1	Regular	7693.83	0	95756.3	126	12	66	23.22	731516	425372	752663		041309_127_Sprenger_R3_02	Serum_MALIGNANT_2_rep2
9551	P04433	P04433	21 115 KV309 HUMAN RecName Full Ig kappa chain V III region VG Flags Precursor Fragment	Regular	7264.88	0	10464.6	25	3	5	34.74	56877	40815.9	45287	9512 9513 9518 9529 9534 9544 9545 9546 9547 9549 9550 9554 9555	041309_127_Sprenger_R3_02	Serum_MALIGNANT_2_rep2
9512	P01593	P01593	KV101 HUMAN RecName Full Ig kappa chain V I region AG	Regular	7182.28	0	12106.4	26	3	6	37.96	53585	44606	41496	9513 9518 9529 9534 9544 9545 9546 9547 9549 9550 9551 9554 9555	041309_127_Sprenger_R3_02	Serum_MALIGNANT_2_rep2
158	P19652	P19652	19 201 A1AG2 HUMAN RecName Full Alpha 1 acid glycoprotein 2 Short AGP 2 AltName Full Orosomucoid 2	Regular	7090.74	0	21936.3	57	9	18	60.66	503722	107743	308813	157	041309_127_Sprenger_R3_02	Serum_MALIGNANT_2_rep2
9529	P01610	P01610	KV118 HUMAN RecName Full Ig kappa chain V I region WEA	Regular	6572.44	0	11954.3	23	3	5	28.7	71372	0	65610	9512 9513 9518 9534 9544 9545 9546 9547 9549 9550 9551 9554 9555	041309_127_Sprenger_R3_02	Serum_MALIGNANT_2_rep2
9534	P04431	P04431	23 129 KV123 HUMAN RecName Full Ig kappa chain V I region Walker Flags Precursor	Regular	6148.91	0	11674.9	22	4	4	76.64	67304	28573.8	49049	9512 9513 9518 9529 9544 9545 9546 9547 9549 9550 9551 9554 9555	041309_127_Sprenger_R3_02	Serum_MALIGNANT_2_rep2
9513	P01594	P01594	KV102 HUMAN RecName Full Ig kappa chain V I region AU	Regular	5843.87	0	12053.3	22	4	4	60.19	40396	7185.22	23081	9512 9518 9529 9534 9544 9545 9546 9547 9549 9550 9551 9554 9555	041309_127_Sprenger_R3_02	Serum_MALIGNANT_2_rep2
9518	P01599	P01599	KV107 HUMAN RecName Full Ig kappa chain V I region Gal	Regular	5636.87	0	11928.3	13	2	6	55.56	30985	0	17338	9512 9513 9529 9534 9544 9545 9546 9547 9549 9550 9551 9554 9555	041309_127_Sprenger_R3_02	Serum_MALIGNANT_2_rep2
172	P01023	P01023	24 1474 A2MG HUMAN RecName Full Alpha 2 macroglobulin Short Alpha 2 M AltName Full C3 and PZP like	Regular	5329.01	0	162223	400	51	95	45.21	1231948	251563	825881		041309_127_Sprenger_R3_02	Serum_MALIGNANT_2_rep2
9541	P06309	P06309	5 117 KV205 HUMAN RecName Full Ig kappa chain V II region GM607 Flags Precursor Fragment	Regular	5197.51	0	12490	17	2	5	32.74	123826	0	56161	9540	041309_127_Sprenger_R3_02	Serum_MALIGNANT_2_rep2
8114	P01763	P01763	HV302 HUMAN RecName Full Ig heavy chain V III region WEA	Regular	4705.74	0	12255.7	16	2	6	14.04	92482	0	71629	8117	041309_127_Sprenger_R3_02	Serum_MALIGNANT_2_rep2
9540	P01617	P01617	KV204 HUMAN RecName Full Ig kappa chain V II region TEW	Regular	4498.44	0	12172.7	21	2	5	32.74	123826	185739	61191	9541	041309_127_Sprenger_R3_02	Serum_MALIGNANT_2_rep2
964	P02649	P02649	19 317 APOE HUMAN RecName Full Apolipoprotein E Short Apo E Flags Precursor	Regular	3943.94	0	34293.8	68	10	29	45.48	102560	46301	76591		041309_127_Sprenger_R3_02	Serum_MALIGNANT_2_rep2
960	P02655	P02655	23 101 APOC2 HUMAN RecName Full Apolipoprotein C II Short Apo CII Short ApoC II Flags Precursor	Regular	3929.32	0	8914.93	29	4	7	63.29	79873	73324	44324		041309_127_Sprenger_R3_02	Serum_MALIGNANT_2_rep2
966	P02749	P02749	20 345 APOH HUMAN RecName Full Beta 2 glycoprotein 1 AltName Full Beta 2 glycoprotein I Short Beta	Regular	3605.63	0	37509.2	54	6	20	28.22	108187	83293	66001		041309_127_Sprenger_R3_02	Serum_MALIGNANT_2_rep2
18850	P02774	P02774	17 474 VTDB HUMAN RecName Full Vitamin D binding protein Short DBP Short VDB AltName Full Group sp	Regular	3337.34	0	52840.3	107	15	44	42.14	200285	67349	142902		041309_127_Sprenger_R3_02	Serum_MALIGNANT_2_rep2
161	P04217	P04217	22 495 A1BG HUMAN RecName Full Alpha 1B glycoprotein AltName Full Alpha 1 B glycoprotein Flags Pr	Regular	3174.8	0	52511	71	13	28	44.73	163333	75821	107015		041309_127_Sprenger_R3_02	Serum_MALIGNANT_2_rep2
8375	P01871	P01871	IGHM HUMAN RecName Full Ig mu chain C region	Regular	2985.8	0	49991	84	17	38	59.96	205057	103430	114342	11062	041309_127_Sprenger_R3_02	Serum_MALIGNANT_2_rep2
955	P06727	P06727	21 396 APOA4 HUMAN RecName Full Apolipoprotein A IV Short Apo AIV Short ApoA IV Flags Precursor	Regular	2786.11	0	43402.6	61	12	41	35.64	123222	45756	88920		041309_127_Sprenger_R3_02	Serum_MALIGNANT_2_rep2
9550	P04207	P04207	21 129 KV308 HUMAN RecName Full Ig kappa chain V III region CLL AltName Full Rheumatoid factor Fla	Regular	2768.42	0	12164.6	14	2	6	22.02	30279	32524.9	23887	9512 9513 9518 9529 9534 9544 9545 9546 9547 9549 9551 9554 9555	041309_127_Sprenger_R3_02	Serum_MALIGNANT_2_rep2
8368	P01877	P01877	IGHA2 HUMAN RecName Full Ig alpha 2 chain C region	Regular	2447.9	0	37324.7	42	9	22	35	226907	14495.2	107198	8367	041309_127_Sprenger_R3_02	Serum_MALIGNANT_2_rep2
1858	P04003	P04003	49 597 C4BPA HUMAN RecName Full C4b binding protein alpha chain Short C4bp AltName Full Proline ri	Regular	2216.55	0	63723.7	82	21	42	50.82	178922	89343	113491		041309_127_Sprenger_R3_02	Serum_MALIGNANT_2_rep2
15495	P02743	P02743	20 223 SAMP HUMAN RecName Full Serum amyloid P component Short SAP AltName Full 9 5S alpha 1 glyco	Regular	2115.24	0	23372.6	29	5	16	25.49	54348	45385	26575		041309_127_Sprenger_R3_02	Serum_MALIGNANT_2_rep2
11062	P04220	P04220	MUCB HUMAN RecName Full Ig mu heavy chain disease protein AltName Full BOT	Regular	1951.57	0	43570.6	32	9	35	32.99	118750	12238.4	39434	8375	041309_127_Sprenger_R3_02	Serum_MALIGNANT_2_rep2
3568	P10909	P10909	23 449 CLUS HUMAN RecName Full Clusterin AltName Full Complement associated protein SP 40 40 AltNa	Regular	1881.23	0	50632.9	39	8	36	37.7	95834	71164	76568		041309_127_Sprenger_R3_02	Serum_MALIGNANT_2_rep2
2966	P08603	P08603	19 1231 CFAH HUMAN RecName Full Complement factor H AltName Full H factor 1 Flags Precursor	Regular	1684.36	0	141615	161	36	96	38.42	458774	227601	232412		041309_127_Sprenger_R3_02	Serum_MALIGNANT_2_rep2
10118	P01714	P01714	LV301 HUMAN RecName Full Ig lambda chain V III region SH	Regular	1619.14	0	11506.6	17	4	7	57.41	23154	20535	18856		041309_127_Sprenger_R3_02	Serum_MALIGNANT_2_rep2
2878	P00450	P00450	20 1065 CERU HUMAN RecName Full Ceruloplasmin EC 1 16 3 1 AltName Full Ferroxidase Flags Precurso	Regular	1486.55	0	120884	104	21	78	35.37	181476	79396	116777		041309_127_Sprenger_R3_02	Serum_MALIGNANT_2_rep2
6403	P02765	P02765	19 367 FETUA HUMAN RecName Full Alpha 2 HS glycoprotein AltName Full Ba alpha 2 glycoprotein AltNa	Regular	1444.01	0	38011.5	43	8	18	24.07	105957	64100	67677		041309_127_Sprenger_R3_02	Serum_MALIGNANT_2_rep2
2964	P00751	P00751	26 764 CFAB HUMAN RecName Full Complement factor B EC 3 4 21 47 AltName Full C3 C5 convertase AltN	Regular	1422.22	0	84312.5	63	12	63	14.07	116939	51161	75650		041309_127_Sprenger_R3_02	Serum_MALIGNANT_2_rep2
9344	P01042	P01042	19 644 KNG1 HUMAN RecName Full Kininogen 1 AltName Full High molecular weight kininogen Short HMWK	Regular	1372.36	0	70923.3	63	15	60	23.64	133195	66351	85252		041309_127_Sprenger_R3_02	Serum_MALIGNANT_2_rep2
958	P04114	P04114	28 4563 APOB HUMAN RecName Full Apolipoprotein B 100 Short Apo B 100 Contains RecName Full Apolipo	Regular	1279.13	0	514243	432	90	348	23.24	947661	77018	552412		041309_127_Sprenger_R3_02	Serum_MALIGNANT_2_rep2
8237	P05155	P05155	23 500 IC1 HUMAN RecName Full Plasma protease C1 inhibitor Short C1 Inh Short C1Inh AltName Full C	Regular	1172.61	0	53071.6	37	5	28	12.97	112003	92844	61045		041309_127_Sprenger_R3_02	Serum_MALIGNANT_2_rep2
3794	P02748	P02748	22 559 CO9 HUMAN RecName Full Complement component C9 Contains RecName Full Complement component C	Regular	1000.04	0	62347.4	45	12	41	31.78	71550	40809	36740		041309_127_Sprenger_R3_02	Serum_MALIGNANT_2_rep2
3772	P0C0L4	P0C0L4	20 1744 CO4A HUMAN RecName Full Complement C4 A AltName Full Acidic complement C4 AltName Full C3	Regular	981.26	0	192117	126	36	117	26.32	316195	0	126482	3773	041309_127_Sprenger_R3_02	Serum_MALIGNANT_2_rep2
3773	P0C0L5	P0C0L5	20 1744 CO4B HUMAN RecName Full Complement C4 B AltName Full Basic complement C4 AltName Full C3	Regular	971.075	0	192082	170	38	117	27.88	324812	65029	184092	3772	041309_127_Sprenger_R3_02	Serum_MALIGNANT_2_rep2
703	P02760	P02760	20 352 AMBP HUMAN RecName Full Protein AMBP Contains RecName Full Alpha 1 microglobulin Short Prot	Regular	911.419	0	37970.6	31	8	26	18.02	64496	38682	31222		041309_127_Sprenger_R3_02	Serum_MALIGNANT_2_rep2
13420	P02776	P02776	32 101 PLF4 HUMAN RecName Full Platelet factor 4 Short PF 4 AltName Full C X C motif chemokine 4 A	Regular	902.465	0	7997.29	17	4	6	70	40716	39262	16359		041309_127_Sprenger_R3_02	Serum_MALIGNANT_2_rep2
24487	RANDOM4152	RANDOM4152	Random Sequence 4152	Random	876.332	1.45	19477.9	9	4	12	30.06	29523	5850	24464		041309_127_Sprenger_R3_02	Serum_MALIGNANT_2_rep2
32843	RANDOM12508	RANDOM12508	Random Sequence 12508	Random	831.794	2.86	28529	16	5	16	17.72	11641	12615	9586		041309_127_Sprenger_R3_02	Serum_MALIGNANT_2_rep2
17362	P00734	P00734	25 622 THRB HUMAN RecName Full Prothrombin EC 3 4 21 5 AltName Full Coagulation factor II Contains	Regular	737.066	2.82	68962.6	61	13	47	26.76	105252	54834	78591		041309_127_Sprenger_R3_02	Serum_MALIGNANT_2_rep2
13431	P00747	P00747	20 810 PLMN HUMAN RecName Full Plasminogen EC 3 4 21 7 Contains RecName Full Plasmin heavy chain A	Regular	704.733	2.78	91169.8	70	18	61	23.64	117065	52340	69941		041309_127_Sprenger_R3_02	Serum_MALIGNANT_2_rep2
19568	P25311	P25311	18 295 ZA2G HUMAN RecName Full Zinc alpha 2 glycoprotein AltName Full Zn alpha 2 glycoprotein Shor	Regular	647.088	2.74	32373.1	20	5	27	16.55	28784	23998	16876		041309_127_Sprenger_R3_02	Serum_MALIGNANT_2_rep2
8732	Q14624	Q14624	29 930 ITIH4 HUMAN RecName Full Inter alpha trypsin inhibitor heavy chain H4 Short Inter alpha inhi	Regular	616.156	2.7	100472	55	12	61	15.19	83917	54987	74949		041309_127_Sprenger_R3_02	Serum_MALIGNANT_2_rep2
8730	P19823	P19823	19 946 ITIH2 HUMAN RecName Full Inter alpha trypsin inhibitor heavy chain H2 Short Inter alpha inhi	Regular	615.874	2.67	104695	45	14	70	13.47	96284	52056	62859		041309_127_Sprenger_R3_02	Serum_MALIGNANT_2_rep2
18856	P04004	P04004	20 478 VTNC HUMAN RecName Full Vitronectin AltName Full Serum spreading factor Short S protein Alt	Regular	605.387	2.63	53076.4	33	5	26	14.81	39883	35719	28455		041309_127_Sprenger_R3_02	Serum_MALIGNANT_2_rep2
7814	P05546	P05546	20 499 HEP2 HUMAN RecName Full Heparin cofactor 2 AltName Full Heparin cofactor II Short HC II Alt	Regular	589.26	2.6	55131.2	23	9	35	17.29	52815	25482	23581		041309_127_Sprenger_R3_02	Serum_MALIGNANT_2_rep2
8729	P19827	P19827	28 911 ITIH1 HUMAN RecName Full Inter alpha trypsin inhibitor heavy chain H1 Short Inter alpha inhi	Regular	530.649	2.56	98927.9	29	9	54	5.43	60947	51808	44649		041309_127_Sprenger_R3_02	Serum_MALIGNANT_2_rep2
10599	Q9NYZ2	Q9NYZ2	MFRN1 HUMAN RecName Full Mitoferrin 1 AltName Full Mitochondrial iron transporter 1 AltName Full	Regular	505.539	2.53	37493.7	17	7	22	25.44	19357	1755	9346		041309_127_Sprenger_R3_02	Serum_MALIGNANT_2_rep2
531	P43652	P43652	22 599 AFAM HUMAN RecName Full Afamin AltName Full Alpha albumin Short Alpha Alb Flags Precursor	Regular	490.102	2.5	68516	40	13	60	25.95	53403	24930	39315		041309_127_Sprenger_R3_02	Serum_MALIGNANT_2_rep2
30444	RANDOM10109	RANDOM10109	Random Sequence 10109	Random	468.708	3.7	12849.6	5	2	11	30.63	22967	34450.5	1844		041309_127_Sprenger_R3_02	Serum_MALIGNANT_2_rep2
866	P01008	P01008	33 464 ANT3 HUMAN RecName Full Antithrombin III Short ATIII Flags Precursor	Regular	463.769	3.66	49381.4	28	8	34	10.42	46474	19183	21537		041309_127_Sprenger_R3_02	Serum_MALIGNANT_2_rep2
20271	Q9NWK9	Q9NWK9	ZNHI6 HUMAN RecName Full Zinc finger HIT domain containing protein 6 AltName Full Serologically de	Regular	438.266	3.61	54545.7	7	4	65	17.66	17360	13434	11551		041309_127_Sprenger_R3_02	Serum_MALIGNANT_2_rep2
13434	O00469	O00469	26 737 PLOD2 HUMAN RecName Full Procollagen lysine 2 oxoglutarate 5 dioxygenase 2 EC 1 14 11 4 AltN	Regular	437.79	3.57	82656.7	39	11	58	14.04	65856	38738	37396		041309_127_Sprenger_R3_02	Serum_MALIGNANT_2_rep2
8378	P01834	P01834	IGKC HUMAN RecName Full Ig kappa chain C region	Regular	146175	0	11779.9	176	6	7	84.91	4226947	3110372	4041556		041309_127_Sprenger_R3_03	Serum_MALIGNANT_2_rep3
659	P02768	P02768	19 609 ALBU HUMAN RecName Full Serum albumin Flags Precursor	Regular	128938	0	69240.2	1179	58	54	81.9	33054970	6191443	29216900		041309_127_Sprenger_R3_03	Serum_MALIGNANT_2_rep3
9582	P01842	P01842	LAC HUMAN RecName Full Ig lambda chain C regions	Regular	86430.5	0	11407.6	130	8	7	92.38	1249855	1077713	978563		041309_127_Sprenger_R3_03	Serum_MALIGNANT_2_rep3
953	P02647	P02647	19 267 APOA1 HUMAN RecName Full Apolipoprotein A I Short Apo AI Short ApoA I Contains RecName Full	Regular	65888.5	0	28961.6	285	20	31	71.49	3259117	1189141	2875358		041309_127_Sprenger_R3_03	Serum_MALIGNANT_2_rep3
8011	P00738	P00738	19 406 HPT HUMAN RecName Full Haptoglobin Contains RecName Full Haptoglobin alpha chain Contains R	Regular	49278.6	0	44033.4	372	26	27	60.31	4372979	1428699	3750183	8010	041309_127_Sprenger_R3_03	Serum_MALIGNANT_2_rep3
8371	P01857	P01857	IGHG1 HUMAN RecName Full Ig gamma 1 chain C region	Regular	48806.2	0	36619.2	245	15	21	56.97	6173473	3304557	4861801	8372 8373 8374	041309_127_Sprenger_R3_03	Serum_MALIGNANT_2_rep3
9555	P18136	P18136	21 129 KV313 HUMAN RecName Full Ig kappa chain V III region HIC Flags Precursor	Regular	36424.4	0	11819.1	61	7	6	83.49	141546	14543.6	144844	9512 9529 9544 9545 9546 9547 9549 9550 9551 9554	041309_127_Sprenger_R3_03	Serum_MALIGNANT_2_rep3
17952	P02787	P02787	20 698 TRFE HUMAN RecName Full Serotransferrin Short Transferrin AltName Full Siderophilin AltName	Regular	32058.1	0	77348.6	541	47	75	77.17	2526542	476503	2084887		041309_127_Sprenger_R3_03	Serum_MALIGNANT_2_rep3
7734	P68871	P68871	2 147 HBB HUMAN RecName Full Hemoglobin subunit beta AltName Full Hemoglobin beta chain AltName F	Regular	29471	0	15981.3	127	13	12	93.84	647733	293211	466659	7735	041309_127_Sprenger_R3_03	Serum_MALIGNANT_2_rep3
[truncated: 10,922 more rows]

## Sheet: Serum (filtered)
Table S1 Serum (filtered).
List of proteins identified in serum of patients with serous epithelial ovarian cancer and benign serous cystadenomas.
[truncated: 89 more rows]

## Sheet: Tissue (filtered)
Table S1 Tissue (filtered).
[truncated: 215 more rows]
