# Supplementary material for: Label-Free LC-MSe in Tissue and Serum Reveals Protein Networks Underlying Differences between Benign and Malignant Serous Ovarian Tumors
Source: PLoS One. 2014 Sep 29;9(9):e108046. doi: 10.1371/journal.pone.0108046 (PMC4180266; doi:10.1371/journal.pone.0108046)
Supplement: Table S2 — Protein set enrichment analysis using the Cytoscape plugin “ClueGO”. The proteins associated with significant GO categories are displayed as well as the p-value associated with the GO term. The first four categories are mostly specific to the serum proteome signature while the other categories represent biological processes that are mainly specific to the tissue proteome signature. (XLS) [file pone.0108046.s002.xls]

## Sheet: Table S2
Table S2.
Protein set enrichment analysis using the Cytoscape plugin “ClueGO”. The proteins associated with significant GO categories are displayed as well as the p-value associated with the GO term.
The first four GO categories are mostly specific to the serum proteome signature while the other categories represent biological processes that are mainly specific to the tissue proteome signature.
Highlighted in red are the proteins that were differentially expressed in both serum and tissue. The other proteins were differentially expressed in either serum or tissue only.
GOID	GOTerm	Associated Genes Found	Nr. Genes	P-Value
GO:0002526	acute inflammatory response	A2M, AHSG, APCS, APOA2, C4BPA, CFB, CFH, HP, HPR, ORM1, RPSA, SERPINA1, SERPINA3, SERPING1	14	7.58167e-33
GO:0030301	cholesterol transport	APOA1, APOA2, APOA4, APOC3, CLU, PON1	6	7.34604e-15
GO:0032368	regulation of lipid transport	APOA1, APOA2, APOA4, APOC3, HNRNPK, PON1	6	1.8354e-14
GO:0097006	regulation of plasma lipoprotein particle levels	APOA1, APOA2, APOA4, APOC3, HNRNPK	5	2.39782e-10
GO:0005996	monosaccharide metabolic process	ALDOA, ENO1, GAPDH, GPI, HNRNPK, LDHA, LDHB, MDH1, MDH2, PGAM1, PGK1, PKM, TKT, TPI1	14	4.43204e-85
GO:0030198	extracellular matrix organization	COL14A1, COL1A1, COL1A2, COL6A1, COL6A2, COL6A3, LMNB2, LUM, P4HB, SERPINH1	10	3.59161e-79
GO:0019058	viral infectious cycle	PFN1, PPIA, RAN, RPL18, RPL4, RPL7, RPL7A, RPLP2, RPS2, RPSA, UBA52	11	3.6532e-78
GO:0072594	establishment of protein localization to organelle	HSP90AA1, HSPA9, RPL18, RPL4, RPL7, RPL7A, RPLP2, RPN2, RPS2, RPSA, UBA52, YWHAZ	12	3.49563e-77
GO:0032984	macromolecular complex disassembly	CFL1, GSN, RPL18, RPL4, RPL7, RPL7A, RPLP2, RPS2, RPSA, SET, UBA52	11	8.86445e-73
GO:0019083	viral transcription	PFN1, RPL18, RPL4, RPL7, RPL7A, RPLP2, RPS2, RPSA, UBA52	9	6.42483e-65
GO:0044724	single-organism carbohydrate catabolic process	ALDOA, ENO1, GAPDH, GPI, LDHA, LDHB, PGAM1, PGK1, PKM, TKT, TPI1	11	1.10693e-63
GO:0035966	response to topologically incorrect protein	CALR, CLU, HSP90AA1, HSP90B1, HSPA8, HSPD1, HSPE1, LMNA, PDIA6, SERPINH1	10	8.25604e-56
GO:0006614	SRP-dependent cotranslational protein targeting to membrane	RPL18, RPL4, RPL7, RPL7A, RPLP2, RPN2, RPS2, RPSA, UBA52	9	3.88909e-31
GO:0030968	endoplasmic reticulum unfolded protein response	CALR, HSP90B1, LMNA, PDIA6	4	7.51436e-27
GO:0043200	response to amino acid stimulus	CFL1, COL1A1, COL1A2, COL6A1, GSN, TXN	6	1.85152e-20
GO:0046364	monosaccharide biosynthetic process	ALDOA, ENO1, GAPDH, GPI, MDH1, MDH2, PGAM1, PGK1, TKT, TPI1	10	3.82971e-19
GO:0032069	regulation of nuclease activity	CALR, HSP90B1, LMNA, NPM1, PDIA6	5	9.48047e-18
GO:0019362	pyridine nucleotide metabolic process	IDH1, LDHB, MDH1, MDH2, PGAM1, TKT, TPI1	7	4.46798e-11
GO:0030199	collagen fibril organization	COL14A1, COL1A1, COL1A2, LUM, SERPINH1	5	4.3929e-05
